# Supplementary material for: Crystal structure of (E)-hex-2-enoic acid
Source: Acta Crystallogr E Crystallogr Commun. 2015 Apr 18;71(Pt 5):o323. doi: 10.1107/S2056989015007380 (PMC4420068; doi:10.1107/S2056989015007380)
Supplement: Supplementary file 1 [file e-71-0o323-sup1.cif]

##############################################################################
#                                                                            #
# This CIF contains the data in a paper accepted for publication in          #
# Acta Crystallographica Section E. It conforms to the requirements of       #
# Notes for Authors for Acta Crystallographica Section E, and has been       #
# peer reviewed under the auspices of the IUCr Commission on Journals.       #
#                                                                            #
# Full details of the Crystallographic Information File format               #
# are given in the paper "The Crystallographic Information File (CIF):       #
# a New Standard Archive File for Crystallography" by S. R. Hall, F. H.      #
# Allen and I. D. Brown [Acta Cryst. (1991), A47, 655-685].                  #
#                                                                            #
# The current version of the core CIF dictionary is obtainable from          #
# ftp://ftp.iucr.org/pub/cif_core.dic.                                       #
#                                                                            #
# Software is freely available for graphical display of the structure(s)     #
# in this CIF. For information consult the CIF software page                 #
# http://www.iucr.org/resources/cif/software.                                #
#                                                                            #
# This file may be used for bona fide research purposes within the           #
# scientific community so long as proper attribution is given to the journal # 
# article from which it was obtained.                                        #
#                                                                            #
##############################################################################
data_I
_database_code_depnum_ccdc_archive 'CCDC 1059596'
_audit_creation_method     SHELXL-2014
_chemical_name_systematic
;
(<i>E</i>)-Hex-2-enoic acid
;
_chemical_name_common     ?
_chemical_formula_moiety     'C6 H10 O2'
_chemical_formula_sum     'C6 H10 O2'
_chemical_formula_iupac     'C6 H10 O2'
_chemical_formula_weight     114.14
_chemical_melting_point     ?
_shelx_space_group_comment
;
The symmetry employed for this shelxl refinement is uniquely defined
by the following loop, which should always be used as a source of
symmetry information in preference to the above space-group names.
They are only intended as comments.
;
_space_group_crystal_system     triclinic
_space_group_name_H-M_alt     'P -1'
_space_group_name_Hall     '-P 1'
loop_
    _space_group_symop_operation_xyz
    'x, y, z'
    '-x, -y, -z'
_cell_length_a     6.8556(3)
_cell_length_b     6.9894(3)
_cell_length_c     7.4967(3)
_cell_angle_alpha     79.4770(10)
_cell_angle_beta     80.6200(10)
_cell_angle_gamma     63.6540(10)
_cell_volume     315.12(2)
_cell_formula_units_Z     2
_cell_measurement_reflns_used     3906
_cell_measurement_theta_min     2.78
_cell_measurement_theta_max     28.85
_cell_measurement_temperature     150(2)
_exptl_crystal_description     prism
_exptl_crystal_colour     colourless
_exptl_crystal_size_max     0.445
_exptl_crystal_size_mid     0.412
_exptl_crystal_size_min     0.310
_exptl_crystal_density_diffrn     1.203
_exptl_crystal_density_meas     ?
_exptl_crystal_density_method     ?
_exptl_crystal_F_000     124
_exptl_absorpt_coefficient_mu     0.089
_exptl_absorpt_correction_type     multi-scan
_exptl_absorpt_process_details
;
(SADABS; Bruker, 2014)
;
_exptl_absorpt_correction_T_min     0.91
_exptl_absorpt_correction_T_max     0.97
_exptl_special_details     ?
_diffrn_ambient_temperature     150(2)
_diffrn_radiation_type     MoK\a
_diffrn_radiation_wavelength     0.71073
_diffrn_measurement_device_type     'Bruker APEXII CCD'
_diffrn_measurement_method     '\f and \w scans'
_diffrn_detector_area_resol_mean     8.3333
_diffrn_reflns_number     5046
_diffrn_reflns_av_R_equivalents     0.0131
_diffrn_reflns_theta_min     2.776
_diffrn_reflns_theta_max     27.993
_diffrn_reflns_theta_full     25.242
_diffrn_measured_fraction_theta_max     0.997
_diffrn_measured_fraction_theta_full     0.997
_diffrn_reflns_limit_h_min     -9
_diffrn_reflns_limit_h_max     8
_diffrn_reflns_limit_k_min     -9
_diffrn_reflns_limit_k_max     9
_diffrn_reflns_limit_l_min     -9
_diffrn_reflns_limit_l_max     9
_refine_special_details     ?
_reflns_number_total     1518
_reflns_number_gt     1399
_reflns_threshold_expression     I>2\s(I)
_refine_ls_structure_factor_coef     Fsqd
_refine_ls_matrix_type     full
_refine_ls_R_factor_all     0.0358
_refine_ls_R_factor_gt     0.0335
_refine_ls_wR_factor_gt     0.0899
_refine_ls_wR_factor_ref     0.0919
_refine_ls_goodness_of_fit_ref     1.093
_refine_ls_restrained_S_all     1.093
_refine_ls_number_reflns     1518
_refine_ls_number_parameters     78
_refine_ls_number_restraints     0
_refine_ls_hydrogen_treatment     mixed
_refine_ls_weighting_scheme     calc
_refine_ls_weighting_details
              'w=1/[\s^2^(Fo^2^)+(0.0441P)^2^+0.0656P] where P=(Fo^2^+2Fc^2^)/3'
_atom_sites_solution_hydrogens     mixed
_atom_sites_solution_primary     ?
_atom_sites_solution_secondary     ?
_refine_ls_shift/su_max     0.000
_refine_ls_shift/su_mean     0.000
_refine_diff_density_max     0.341
_refine_diff_density_min     -0.161
_refine_ls_extinction_method     none
_refine_ls_extinction_coef     .
loop_
    _atom_type_symbol
    _atom_type_description
    _atom_type_scat_dispersion_real
    _atom_type_scat_dispersion_imag
    _atom_type_scat_source
    'C' 'C' 0.0033 0.0016
                         'International Tables Vol C Tables 4.2.6.8 and 6.1.1.4'
    'H' 'H' 0.0000 0.0000
                         'International Tables Vol C Tables 4.2.6.8 and 6.1.1.4'
    'O' 'O' 0.0106 0.0060
                         'International Tables Vol C Tables 4.2.6.8 and 6.1.1.4'
_computing_data_collection
;
APEX2 (Bruker, 2014)
;
_computing_cell_refinement
;
SAINT (Bruker, 2013)
;
_computing_data_reduction
;
SAINT (Bruker, 2013)
;
_computing_structure_solution
;
SHELXS97 (Sheldrick, 2008)
;
_computing_structure_refinement
;
SHELXL2014 (Sheldrick, 2015)
;
_computing_molecular_graphics
;
SHELXL2014 (Sheldrick, 2015)
;
_computing_publication_material
;
SHELXL2014 (Sheldrick, 2015)
;
loop_
    _atom_site_type_symbol
    _atom_site_label
    _atom_site_fract_x
    _atom_site_fract_y
    _atom_site_fract_z
    _atom_site_U_iso_or_equiv
    _atom_site_adp_type
    _atom_site_calc_flag
    _atom_site_occupancy
    _atom_site_disorder_assembly
    _atom_site_disorder_group
    O O1 0.25416(11) 0.27334(11) 0.55896(10) 0.03153(19) Uani d 1 . .
    H H1 0.105(3) 0.340(3) 0.585(2) 0.065(5) Uiso d 1 . .
    O O2 0.16993(10) 0.55854(11) 0.34602(9) 0.02998(19) Uani d 1 . .
    C C1 0.30580(14) 0.39036(14) 0.41827(12) 0.0232(2) Uani d 1 . .
    C C2 0.54014(14) 0.29972(14) 0.35596(12) 0.0245(2) Uani d 1 . .
    H H2 0.6366 0.1656 0.4144 0.029 Uiso calc 1 . .
    C C3 0.61808(14) 0.40324(14) 0.21920(12) 0.0246(2) Uani d 1 . .
    H H3 0.5155 0.5375 0.1661 0.030 Uiso calc 1 . .
    C C4 0.84965(14) 0.33135(15) 0.13986(12) 0.0261(2) Uani d 1 . .
    H H4A 0.8960 0.4454 0.1455 0.031 Uiso calc 1 . .
    H H4B 0.8554 0.3186 0.0095 0.031 Uiso calc 1 . .
    C C5 1.01424(15) 0.12084(15) 0.22844(13) 0.0286(2) Uani d 1 . .
    H H5A 0.9700 0.0049 0.2245 0.034 Uiso calc 1 . .
    H H5B 1.0148 0.1327 0.3579 0.034 Uiso calc 1 . .
    C C6 1.24357(16) 0.06180(18) 0.13358(15) 0.0354(2) Uani d 1 . .
    H H6A 1.2465 0.0372 0.0084 0.053 Uiso calc 1 . .
    H H6B 1.3469 -0.0695 0.1996 0.053 Uiso calc 1 . .
    H H6C 1.2850 0.1796 0.1316 0.053 Uiso calc 1 . .
loop_
    _atom_site_aniso_label
    _atom_site_aniso_U_11
    _atom_site_aniso_U_22
    _atom_site_aniso_U_33
    _atom_site_aniso_U_12
    _atom_site_aniso_U_13
    _atom_site_aniso_U_23
    O1 0.0231(3) 0.0305(4) 0.0339(4) -0.0104(3) 0.0043(3) 0.0036(3)
    O2 0.0214(3) 0.0309(4) 0.0305(4) -0.0086(3) 0.0022(3) 0.0022(3)
    C1 0.0228(4) 0.0254(4) 0.0228(4) -0.0121(3) 0.0011(3) -0.0045(3)
    C2 0.0201(4) 0.0247(4) 0.0266(4) -0.0086(3) 0.0007(3) -0.0033(3)
    C3 0.0215(4) 0.0254(4) 0.0252(4) -0.0091(3) -0.0004(3) -0.0032(3)
    C4 0.0229(4) 0.0295(4) 0.0253(4) -0.0128(4) 0.0030(3) -0.0021(3)
    C5 0.0229(4) 0.0294(5) 0.0310(5) -0.0106(4) 0.0015(3) -0.0029(4)
    C6 0.0222(4) 0.0390(5) 0.0417(6) -0.0102(4) 0.0029(4) -0.0102(4)
_geom_special_details
;
All e.s.d.'s (except the e.s.d. in the dihedral angle between two l.s. planes)
are estimated using the full covariance matrix. The cell e.s.d.'s are taken
into account individually in the estimation of e.s.d.'s in distances, angles
and torsion angles; correlations between e.s.d.'s in cell parameters are only
used when they are defined by crystal symmetry. An approximate (isotropic)
treatment of cell e.s.d.'s is used for estimating e.s.d.'s involving l.s.
planes.
;
loop_
    _geom_bond_atom_site_label_1
    _geom_bond_atom_site_label_2
    _geom_bond_site_symmetry_2
    _geom_bond_distance
    _geom_bond_publ_flag
    O1 C1 . 1.3141(11) ?
    O1 H1 . 0.918(19) ?
    O2 C1 . 1.2259(11) ?
    C1 C2 . 1.4699(12) ?
    C2 C3 . 1.3243(13) ?
    C2 H2 . 0.9500 ?
    C3 C4 . 1.4900(12) ?
    C3 H3 . 0.9500 ?
    C4 C5 . 1.5142(13) ?
    C4 H4A . 0.9900 ?
    C4 H4B . 0.9900 ?
    C5 C6 . 1.5214(13) ?
    C5 H5A . 0.9900 ?
    C5 H5B . 0.9900 ?
    C6 H6A . 0.9800 ?
    C6 H6B . 0.9800 ?
    C6 H6C . 0.9800 ?
loop_
    _geom_angle_atom_site_label_1
    _geom_angle_atom_site_label_2
    _geom_angle_atom_site_label_3
    _geom_angle_site_symmetry_1
    _geom_angle_site_symmetry_3
    _geom_angle
    _geom_angle_publ_flag
    C1 O1 H1 . . 107.1(11) ?
    O2 C1 O1 . . 122.73(8) ?
    O2 C1 C2 . . 123.58(8) ?
    O1 C1 C2 . . 113.69(8) ?
    C3 C2 C1 . . 120.65(8) ?
    C3 C2 H2 . . 119.7 ?
    C1 C2 H2 . . 119.7 ?
    C2 C3 C4 . . 126.86(8) ?
    C2 C3 H3 . . 116.6 ?
    C4 C3 H3 . . 116.6 ?
    C3 C4 C5 . . 116.56(7) ?
    C3 C4 H4A . . 108.2 ?
    C5 C4 H4A . . 108.2 ?
    C3 C4 H4B . . 108.2 ?
    C5 C4 H4B . . 108.2 ?
    H4A C4 H4B . . 107.3 ?
    C4 C5 C6 . . 111.81(8) ?
    C4 C5 H5A . . 109.3 ?
    C6 C5 H5A . . 109.3 ?
    C4 C5 H5B . . 109.3 ?
    C6 C5 H5B . . 109.3 ?
    H5A C5 H5B . . 107.9 ?
    C5 C6 H6A . . 109.5 ?
    C5 C6 H6B . . 109.5 ?
    H6A C6 H6B . . 109.5 ?
    C5 C6 H6C . . 109.5 ?
    H6A C6 H6C . . 109.5 ?
    H6B C6 H6C . . 109.5 ?
loop_
    _geom_torsion_atom_site_label_1
    _geom_torsion_atom_site_label_2
    _geom_torsion_atom_site_label_3
    _geom_torsion_atom_site_label_4
    _geom_torsion_site_symmetry_1
    _geom_torsion_site_symmetry_2
    _geom_torsion_site_symmetry_3
    _geom_torsion_site_symmetry_4
    _geom_torsion
    _geom_torsion_publ_flag
    O2 C1 C2 C3 . . . . 2.65(14) ?
    O1 C1 C2 C3 . . . . -177.75(8) ?
    C1 C2 C3 C4 . . . . -179.32(8) ?
    C2 C3 C4 C5 . . . . -1.89(14) ?
    C3 C4 C5 C6 . . . . 178.77(8) ?
loop_
    _geom_hbond_atom_site_label_D
    _geom_hbond_atom_site_label_H
    _geom_hbond_atom_site_label_A
    _geom_hbond_site_symmetry_A
    _geom_hbond_distance_DH
    _geom_hbond_distance_HA
    _geom_hbond_distance_DA
    _geom_hbond_angle_DHA
    O1 H1 O2 2_566 0.918(19) 1.721(19) 2.6343(9) 173.3(17)
_shelx_hkl_file
;
  -1   0   0   18.89    0.29
  -1   0   0   19.30    0.29
  -1   0   0   18.95    0.29
  -1   0   0   19.02    0.29
   1   0   0   18.88    0.29
   1   0   0   19.19    0.30
   1   0   0   19.13    0.29
  -2   0   0  234.90    3.47
  -2   0   0  240.50    3.43
  -2   0   0  240.91    3.43
  -2   0   0  232.11    3.47
   2   0   0  241.32    3.45
   2   0   0  244.01    3.43
   2   0   0  241.37    3.45
   2   0   0  235.08    3.45
  -3   0   0   10.11    0.20
  -3   0   0   10.19    0.19
  -3   0   0   10.45    0.19
   3   0   0   10.26    0.22
  -4   0   0   33.28    0.54
  -4   0   0   33.22    0.55
  -4   0   0   33.52    0.54
   4   0   0   33.33    0.59
  -5   0   0    9.60    0.23
  -5   0   0    9.67    0.22
  -5   0   0    9.92    0.21
   5   0   0    9.58    0.27
  -6   0   0    3.44    0.14
  -6   0   0    3.57    0.14
  -6   0   0    3.50    0.13
   6   0   0    3.66    0.18
  -7   0   0   18.12    0.36
   7   0   0   18.14    0.45
  -8   0   0    5.77    0.22
   8   0   0    6.15    0.28
   7  -1   0   13.37    0.39
  -7   1   0   12.89    0.31
   6  -1   0    5.10    0.22
  -6   1   0    5.31    0.15
  -6   1   0    5.28    0.17
   5  -1   0   44.62    0.80
  -5   1   0   44.36    0.70
  -5   1   0   43.64    0.72
   4  -1   0  276.99    4.07
  -4   1   0  273.09    4.01
  -4   1   0  281.94    4.00
  -4   1   0  282.81    3.99
   3  -1   0   26.56    0.47
  -3   1   0   25.75    0.43
  -3   1   0   26.62    0.42
  -3   1   0   26.52    0.43
   2  -1   0    6.47    0.16
   2  -1   0    6.53    0.15
  -2   1   0    6.29    0.12
  -2   1   0    6.26    0.12
  -2   1   0    6.55    0.13
  -2   1   0    6.46    0.13
  -2   1   0    6.70    0.12
   1  -1   0  148.64    2.15
   1  -1   0  152.98    2.15
  -1   1   0  143.19    2.12
  -1   1   0  150.65    2.12
   0  -1   0  304.85    4.40
   0  -1   0  314.60    4.51
   0   1   0  305.64    4.42
   0   1   0  302.09    4.41
   0   1   0  305.33    4.43
  -1  -1   0   14.81    0.24
  -1  -1   0   15.27    0.24
   1   1   0   15.24    0.24
   1   1   0   14.92    0.24
  -2  -1   0  111.20    1.66
  -2  -1   0  115.40    1.66
   2   1   0  115.09    1.66
   2   1   0  116.17    1.66
   2   1   0  114.97    1.66
  -3  -1   0  949.01   14.01
  -3  -1   0  941.49   13.92
  -3  -1   0  954.33   13.94
   3   1   0 1000.00   13.92
   3   1   0  959.62   14.01
   3   1   0  966.54   13.94
  -4  -1   0    0.06    0.04
  -4  -1   0    0.06    0.03
   4   1   0    0.07    0.03
   4   1   0    0.06    0.04
   4   1   0    0.09    0.03
  -5  -1   0   47.00    0.76
  -5  -1   0   46.81    0.77
  -5  -1   0   47.83    0.76
   5   1   0   46.79    0.80
  -6  -1   0   22.03    0.41
  -6  -1   0   21.62    0.42
   6   1   0   21.90    0.46
  -7  -1   0    2.91    0.14
  -7  -1   0    3.02    0.15
  -7  -1   0    3.26    0.15
   7   1   0    3.07    0.18
  -8  -1   0    5.04    0.21
  -8  -1   0    4.70    0.18
   8   1   0    4.92    0.24
   7  -2   0    0.28    0.10
  -7   2   0    0.29    0.06
   6  -2   0   14.10    0.39
  -6   2   0   13.98    0.31
   5  -2   0    1.66    0.14
  -5   2   0    1.83    0.09
   4  -2   0   89.19    1.43
  -4   2   0   88.88    1.32
  -4   2   0   91.77    1.35
   3  -2   0   28.96    0.53
  -3   2   0   28.92    0.46
  -3   2   0   30.72    0.50
  -3   2   0   28.91    0.46
  -3   2   0   29.49    0.48
   2  -2   0   37.10    0.63
   2  -2   0   37.80    0.62
  -2   2   0   37.69    0.57
  -2   2   0   37.94    0.58
  -2   2   0   38.76    0.58
   1  -2   0  243.24    3.46
   1  -2   0  231.76    3.43
  -1   2   0  239.69    3.42
  -1   2   0  235.19    3.42
  -1   2   0  241.32    3.43
  -1   2   0  242.87    3.42
  -1   2   0  238.59    3.42
   0  -2   0    0.12    0.02
   0  -2   0    0.12    0.02
   0  -2   0    0.14    0.02
   0  -2   0    0.13    0.04
   0   2   0    0.10    0.02
   0   2   0    0.23    0.03
   0   2   0    0.09    0.02
   0   2   0    0.12    0.02
  -1  -2   0   57.00    0.84
  -1  -2   0   56.54    0.84
  -1  -2   0   57.81    0.86
   1   2   0   56.44    0.84
   1   2   0   56.14    0.84
   1   2   0   56.91    0.85
  -2  -2   0  146.93    2.15
  -2  -2   0  146.27    2.15
  -2  -2   0  150.76    2.16
   2   2   0  148.35    2.15
   2   2   0  153.37    2.16
   2   2   0  146.55    2.15
   2   2   0  147.49    2.12
  -3  -2   0   58.89    0.90
  -3  -2   0   57.84    0.89
  -3  -2   0   58.52    0.90
   3   2   0   56.83    0.88
   3   2   0   58.39    0.90
   3   2   0   59.52    0.89
  -4  -2   0   32.42    0.55
  -4  -2   0   33.62    0.56
  -4  -2   0   32.79    0.55
   4   2   0   32.95    0.54
   4   2   0   33.17    0.55
   4   2   0   32.94    0.55
  -5  -2   0   32.27    0.55
  -5  -2   0   31.86    0.57
  -5  -2   0   31.88    0.56
   5   2   0   31.61    0.55
   5   2   0   32.34    0.53
   5   2   0   31.93    0.57
  -6  -2   0   -0.03    0.04
  -6  -2   0    0.00    0.04
  -6  -2   0    0.04    0.05
   6   2   0   -0.05    0.05
  -7  -2   0    3.93    0.17
  -7  -2   0    3.95    0.16
  -7  -2   0    4.22    0.18
   7   2   0    4.39    0.19
  -8  -2   0    7.40    0.25
  -8  -2   0    7.54    0.23
   8   2   0    7.37    0.27
   6  -3   0   12.82    0.39
  -6   3   0   12.46    0.29
   5  -3   0    0.86    0.11
  -5   3   0    0.84    0.08
   4  -3   0    9.70    0.29
  -4   3   0    9.62    0.21
   3  -3   0    5.90    0.20
  -3   3   0    5.89    0.15
   2  -3   0   35.47    0.61
   2  -3   0   36.24    0.64
  -2   3   0   34.94    0.56
  -2   3   0   34.22    0.54
  -2   3   0   34.93    0.55
  -2   3   0   35.86    0.57
   1  -3   0  116.83    1.74
   1  -3   0  118.74    1.79
  -1   3   0  120.74    1.72
  -1   3   0  116.07    1.72
  -1   3   0  119.04    1.71
  -1   3   0  115.75    1.71
   0  -3   0  110.62    1.57
   0  -3   0  108.13    1.63
   0   3   0  107.22    1.58
   0   3   0  105.42    1.57
   0   3   0  107.76    1.57
  -1  -3   0    1.79    0.09
  -1  -3   0    1.76    0.07
  -1  -3   0    1.81    0.07
   1   3   0    1.62    0.07
   1   3   0    1.74    0.07
   1   3   0    1.81    0.07
  -2  -3   0   10.32    0.24
  -2  -3   0   10.21    0.20
  -2  -3   0    9.90    0.21
  -2  -3   0   10.19    0.20
   2   3   0    9.90    0.21
   2   3   0   10.07    0.21
   2   3   0   10.00    0.20
  -3  -3   0   19.50    0.35
  -3  -3   0   19.39    0.35
   3   3   0   19.40    0.36
   3   3   0   19.34    0.35
   3   3   0   20.12    0.32
   3   3   0   19.86    0.36
  -4  -3   0   25.86    0.46
  -4  -3   0   25.76    0.46
  -4  -3   0   26.00    0.47
   4   3   0   25.36    0.45
   4   3   0   26.09    0.43
   4   3   0   25.70    0.46
   4   3   0   26.12    0.47
  -5  -3   0   79.09    1.25
  -5  -3   0   81.64    1.27
  -5  -3   0   81.44    1.26
   5   3   0   80.40    1.25
   5   3   0   80.20    1.24
   5   3   0   80.23    1.24
  -6  -3   0    1.48    0.11
  -6  -3   0    1.26    0.11
  -6  -3   0    1.18    0.10
   6   3   0    1.31    0.09
   6   3   0    1.33    0.11
  -7  -3   0    4.15    0.18
  -7  -3   0    3.86    0.16
  -7  -3   0    3.88    0.18
   7   3   0    3.97    0.18
  -8  -3   0    6.31    0.24
  -8  -3   0    6.70    0.23
   8   3   0    6.38    0.24
  -9  -3   0    0.02    0.07
  -9  -3   0    0.03    0.07
   5  -4   0    0.67    0.11
  -5   4   0    0.77    0.07
   4  -4   0    2.11    0.16
  -4   4   0    2.39    0.10
   3  -4   0   55.44    0.95
  -3   4   0   54.91    0.87
   2  -4   0    0.89    0.09
  -2   4   0    1.07    0.07
  -2   4   0    0.99    0.06
   1  -4   0   22.40    0.47
   1  -4   0   22.29    0.41
  -1   4   0   22.75    0.37
  -1   4   0   22.04    0.39
  -1   4   0   22.73    0.38
   0  -4   0   23.12    0.39
   0  -4   0   22.18    0.45
   0   4   0   22.51    0.39
   0   4   0   22.70    0.38
   0   4   0   22.41    0.39
  -1  -4   0  108.13    1.65
  -1  -4   0  107.18    1.57
  -1  -4   0  107.84    1.59
   1   4   0  107.86    1.60
   1   4   0  105.03    1.59
   1   4   0  108.74    1.59
  -2  -4   0   53.92    0.87
  -2  -4   0   52.33    0.83
  -2  -4   0   54.58    0.84
   2   4   0   53.60    0.84
   2   4   0   54.17    0.85
   2   4   0   53.86    0.84
  -3  -4   0    1.58    0.09
  -3  -4   0    1.46    0.09
  -3  -4   0    1.44    0.09
   3   4   0    1.57    0.09
   3   4   0    1.59    0.09
   3   4   0    1.49    0.09
  -4  -4   0   41.22    0.70
  -4  -4   0   42.17    0.70
  -4  -4   0   43.05    0.72
   4   4   0   42.14    0.71
   4   4   0   43.36    0.72
   4   4   0   40.93    0.70
  -5  -4   0    6.84    0.21
  -5  -4   0    6.86    0.20
  -5  -4   0    6.95    0.21
   5   4   0    7.19    0.20
   5   4   0    6.81    0.20
  -6  -4   0  123.07    1.86
  -6  -4   0  118.64    1.86
  -6  -4   0  121.15    1.88
   6   4   0  119.41    1.84
   6   4   0  122.31    1.86
  -7  -4   0    5.85    0.21
  -7  -4   0    5.78    0.22
  -7  -4   0    5.67    0.21
  -8  -4   0    1.45    0.14
  -8  -4   0    1.57    0.14
  -9  -4   0    0.03    0.08
  -9  -4   0    0.02    0.08
   4  -5   0   13.07    0.37
  -4   5   0   13.46    0.29
   3  -5   0    0.06    0.06
  -3   5   0    0.02    0.04
   2  -5   0    5.71    0.20
  -2   5   0    5.91    0.16
  -1   5   0    0.00    0.03
  -1   5   0    0.11    0.04
   0   5   0    8.45    0.20
   0   5   0    8.06    0.20
   0   5   0    8.25    0.19
   1   5   0   22.06    0.40
   1   5   0   21.44    0.41
   1   5   0   21.67    0.40
  -2  -5   0    3.45    0.12
  -2  -5   0    3.12    0.12
   2   5   0    3.43    0.13
   2   5   0    3.43    0.13
   2   5   0    3.22    0.13
  -3  -5   0   96.03    1.48
  -3  -5   0   95.13    1.47
   3   5   0   97.76    1.49
   3   5   0   96.64    1.48
   3   5   0   96.69    1.48
  -4  -5   0   50.58    0.83
  -4  -5   0   48.24    0.82
   4   5   0   49.22    0.83
   4   5   0   50.45    0.84
   4   5   0   50.82    0.85
  -5  -5   0   21.97    0.44
  -5  -5   0   21.60    0.44
   5   5   0   21.30    0.43
   5   5   0   21.17    0.44
  -6  -5   0    4.84    0.19
  -6  -5   0    4.81    0.19
   6   5   0    4.82    0.18
   6   5   0    4.59    0.18
  -7  -5   0    9.22    0.28
   7   5   0    9.51    0.27
  -8  -5   0    1.97    0.15
  -9  -5   0   26.05    0.58
  -3   6   0    4.04    0.15
  -2   6   0    8.58    0.22
  -1   6   0    7.32    0.20
  -1   6   0    7.60    0.18
   0   6   0   16.73    0.34
   0   6   0   16.85    0.36
   0   6   0   17.12    0.33
   1   6   0    1.52    0.10
   1   6   0    1.62    0.11
   1   6   0    1.51    0.10
   2   6   0   11.56    0.28
   2   6   0   11.69    0.27
   2   6   0   11.84    0.29
  -3  -6   0    8.96    0.23
   3   6   0    9.60    0.26
   3   6   0    9.35    0.25
   3   6   0    9.40    0.25
  -4  -6   0    0.52    0.07
  -4  -6   0    0.56    0.08
   4   6   0    0.57    0.08
   4   6   0    0.53    0.07
   4   6   0    0.62    0.08
  -5  -6   0    0.03    0.05
  -5  -6   0   -0.04    0.05
   5   6   0    0.00    0.05
   5   6   0    0.03    0.05
  -6  -6   0   37.38    0.70
  -6  -6   0   36.84    0.70
   6   6   0   36.68    0.70
   6   6   0   37.43    0.69
  -7  -6   0    7.50    0.26
   7   6   0    8.07    0.27
  -8  -6   0   -0.14    0.06
  -2   7   0    0.41    0.07
  -1   7   0    9.19    0.25
   0   7   0   13.57    0.29
   0   7   0   13.46    0.32
   1   7   0    8.01    0.24
   1   7   0    8.52    0.24
   1   7   0    8.02    0.22
   2   7   0   11.05    0.28
   2   7   0   11.01    0.30
   2   7   0   11.85    0.30
   3   7   0    2.55    0.15
   3   7   0    2.97    0.15
   3   7   0    2.78    0.15
   4   7   0    1.78    0.13
   4   7   0    2.00    0.14
   4   7   0    1.98    0.14
  -5  -7   0    2.77    0.16
  -5  -7   0    2.55    0.16
   5   7   0    2.56    0.15
  -6  -7   0    8.21    0.27
   6   7   0    7.31    0.26
  -7  -7   0   23.06    0.52
   7   7   0   22.25    0.52
  -8  -7   0    3.93    0.22
   0   8   0    0.92    0.10
   1   8   0    1.94    0.14
   1   8   0    2.09    0.12
   2   8   0    1.84    0.13
   2   8   0    1.89    0.14
   3   8   0   72.19    1.24
   3   8   0   73.27    1.21
   4   8   0    0.08    0.06
   4   8   0    0.17    0.07
   5   8   0    0.01    0.06
   6   8   0    3.19    0.19
  -7  -8   0    0.09    0.08
   7   8   0    0.07    0.08
   2   9   0    8.10    0.29
   2   9   0    8.45    0.26
   3   9   0   14.33    0.37
   3   9   0   14.66    0.40
   4   9   0    0.67    0.11
   4   9   0    0.41    0.10
   5   9   0    1.53    0.15
   5   9  -1   -0.01    0.07
   4   9  -1   -0.03    0.07
   3   9  -1    4.55    0.23
   3   9  -1    4.14    0.20
   7   8  -1    0.79    0.13
  -7  -8   1    0.48    0.12
   6   8  -1    0.07    0.07
   5   8  -1   10.63    0.33
   4   8  -1    0.65    0.10
   3   8  -1    0.72    0.10
   3   8  -1    0.71    0.10
   2   8  -1    0.90    0.10
   2   8  -1    0.76    0.10
   1   8  -1    2.15    0.13
   1   8  -1    1.79    0.14
   0   8  -1    0.11    0.06
   0   8  -1    0.15    0.06
  -8  -7   1    1.22    0.14
   7   7  -1    1.53    0.15
  -7  -7   1    1.24    0.14
   6   7  -1    0.68    0.10
  -6  -7   1    0.68    0.10
   5   7  -1   44.42    0.82
  -5  -7   1   44.39    0.81
  -5  -7   1   45.26    0.82
   4   7  -1    6.79    0.29
   4   7  -1    6.20    0.22
  -4  -7   1    6.21    0.22
   3   7  -1    0.83    0.10
   3   7  -1    1.03    0.11
   3   7  -1    0.88    0.10
   2   7  -1   41.92    0.75
   2   7  -1   42.13    0.76
   2   7  -1   42.79    0.78
   1   7  -1   11.22    0.28
   1   7  -1   10.93    0.30
   1   7  -1   11.59    0.30
   0   7  -1   23.54    0.54
   0   7  -1   23.31    0.49
   0   7  -1   23.99    0.46
  -1   7  -1    4.44    0.16
  -1   7  -1    4.69    0.19
  -2   7  -1    5.98    0.21
  -8  -6   1    1.54    0.15
   7   6  -1    5.95    0.29
  -7  -6   1    5.36    0.23
   6   6  -1    0.65    0.09
   6   6  -1    0.62    0.09
  -6  -6   1    0.89    0.14
  -6  -6   1    0.75    0.10
   5   6  -1    6.20    0.21
   5   6  -1    6.25    0.22
  -5  -6   1    6.19    0.22
  -5  -6   1    6.66    0.23
   4   6  -1    0.94    0.09
   4   6  -1    0.86    0.09
  -4  -6   1    0.93    0.10
  -4  -6   1    0.94    0.10
   3   6  -1    2.70    0.14
   3   6  -1    2.53    0.14
   3   6  -1    2.44    0.13
  -3  -6   1    2.34    0.13
  -3  -6   1    2.49    0.13
   2   6  -1  191.46    2.84
   2   6  -1  189.04    2.83
   2   6  -1  190.58    2.83
   1   6  -1    1.88    0.11
   1   6  -1    1.78    0.11
   1   6  -1    1.92    0.11
   0   6  -1   16.78    0.36
   0   6  -1   16.30    0.36
   0   6  -1   16.81    0.34
  -1   6  -1    3.95    0.14
  -1   6  -1    3.71    0.15
  -2   6  -1    8.28    0.24
  -3   6  -1   10.44    0.27
  -8  -5   1    0.03    0.07
  -7  -5   1   10.74    0.31
   6   5  -1  154.07    2.34
   6   5  -1  153.44    2.32
  -6  -5   1  152.52    2.34
  -6  -5   1  151.21    2.33
   5   5  -1   10.51    0.27
   5   5  -1   10.00    0.26
  -5  -5   1    9.82    0.27
  -5  -5   1    9.90    0.27
   4   5  -1   16.49    0.36
   4   5  -1   16.46    0.36
  -4  -5   1   17.09    0.36
  -4  -5   1   16.82    0.36
   3   5  -1    4.46    0.16
   3   5  -1    4.43    0.16
   3   5  -1    4.41    0.16
  -3  -5   1    4.50    0.16
  -3  -5   1    4.75    0.16
   2   5  -1    0.53    0.06
   2   5  -1    0.52    0.06
   2   5  -1    0.58    0.07
  -2  -5   1    0.47    0.07
  -2  -5   1    0.50    0.06
   1   5  -1   31.24    0.54
   1   5  -1   31.26    0.54
   1   5  -1   30.49    0.55
  -1  -5   1   30.08    0.51
   0   5  -1   28.33    0.52
   0   5  -1   29.31    0.51
   0   5  -1   28.85    0.51
  -1   5  -1   12.86    0.28
  -1   5  -1   12.40    0.28
  -1   5  -1   12.85    0.27
  -2   5  -1    3.87    0.13
  -2   5  -1    3.70    0.14
   2  -5   1    3.72    0.17
  -3   5  -1    3.54    0.14
   3  -5   1    3.26    0.17
  -4   5  -1    2.51    0.13
   4  -5   1    2.41    0.18
  -8  -4   1    1.27    0.12
  -8  -4   1    1.05    0.12
  -7  -4   1    0.01    0.06
  -7  -4   1    0.08    0.06
  -7  -4   1   -0.04    0.07
   6   4  -1   50.21    0.85
  -6  -4   1   51.47    0.88
  -6  -4   1   51.97    0.90
  -6  -4   1   51.73    0.88
   5   4  -1   90.49    1.41
   5   4  -1   87.22    1.40
  -5  -4   1   90.46    1.41
  -5  -4   1   90.35    1.41
  -5  -4   1   92.84    1.43
   4   4  -1   39.98    0.69
   4   4  -1   41.22    0.69
  -4  -4   1   40.32    0.69
  -4  -4   1   40.75    0.70
  -4  -4   1   39.73    0.69
   3   4  -1   32.96    0.57
   3   4  -1   32.21    0.56
   3   4  -1   31.41    0.55
  -3  -4   1   32.65    0.57
  -3  -4   1   32.69    0.56
  -3  -4   1   31.11    0.55
   2   4  -1   44.12    0.71
   2   4  -1   43.33    0.72
   2   4  -1   43.80    0.71
  -2  -4   1   43.67    0.71
  -2  -4   1   42.99    0.70
   1   4  -1   26.27    0.46
   1   4  -1   26.28    0.46
   1   4  -1   26.44    0.47
  -1  -4   1   26.68    0.43
  -1  -4   1   26.92    0.46
  -1  -4   1   26.33    0.45
   0   4  -1   12.38    0.25
   0   4  -1   12.82    0.25
   0   4  -1   12.46    0.26
   0  -4   1   12.43    0.25
   0  -4   1   12.29    0.23
   0  -4   1   12.46    0.29
  -1   4  -1    1.08    0.08
  -1   4  -1    1.13    0.07
  -1   4  -1    1.13    0.08
   1  -4   1    1.13    0.09
  -2   4  -1    8.72    0.19
  -2   4  -1    8.36    0.21
   2  -4   1    8.82    0.24
  -3   4  -1   21.18    0.37
  -3   4  -1   20.95    0.40
   3  -4   1   20.97    0.45
  -4   4  -1    6.26    0.19
   4  -4   1    5.96    0.23
  -5   4  -1   12.06    0.29
   5  -4   1   11.77    0.37
   8   3  -1    5.07    0.23
  -8  -3   1    5.14    0.20
  -8  -3   1    5.19    0.22
   7   3  -1    0.66    0.09
  -7  -3   1    0.54    0.09
  -7  -3   1    0.76    0.10
  -7  -3   1    0.70    0.09
   6   3  -1    6.49    0.20
  -6  -3   1    6.06    0.21
  -6  -3   1    6.70    0.20
  -6  -3   1    6.13    0.20
   5   3  -1    5.18    0.16
   5   3  -1    5.00    0.17
   5   3  -1    5.09    0.16
  -5  -3   1    5.12    0.17
  -5  -3   1    5.02    0.17
   4   3  -1   49.45    0.79
   4   3  -1   47.75    0.78
   4   3  -1   49.10    0.77
  -4  -3   1   49.22    0.80
  -4  -3   1   47.94    0.78
  -4  -3   1   46.88    0.78
   3   3  -1  162.18    2.27
   3   3  -1  157.57    2.30
   3   3  -1  162.69    2.32
   3   3  -1  154.71    2.30
  -3  -3   1  154.84    2.30
  -3  -3   1  149.39    2.30
  -3  -3   1  156.96    2.31
   2   3  -1  229.14    3.31
   2   3  -1  230.38    3.31
   2   3  -1  233.33    3.32
  -2  -3   1  222.63    3.31
  -2  -3   1  234.38    3.32
  -2  -3   1  226.10    3.31
   1   3  -1   78.07    1.17
   1   3  -1   74.89    1.16
   1   3  -1   77.80    1.16
  -1  -3   1   77.37    1.15
  -1  -3   1   77.18    1.16
   0   3  -1   35.28    0.55
   0   3  -1   34.18    0.55
   0   3  -1   34.19    0.56
   0  -3   1   34.66    0.55
   0  -3   1   34.85    0.54
   0  -3   1   34.82    0.55
  -1   3  -1  234.71    3.46
  -1   3  -1  245.33    3.46
  -1   3  -1  241.35    3.47
   1  -3   1  238.47    3.48
   1  -3   1  243.15    3.44
   1  -3   1  241.30    3.46
  -2   3  -1   28.99    0.50
  -2   3  -1   30.07    0.49
  -2   3  -1   29.26    0.48
   2  -3   1   29.36    0.53
  -3   3  -1    8.40    0.19
  -3   3  -1    8.44    0.20
  -3   3  -1    8.45    0.20
   3  -3   1    8.70    0.24
  -4   3  -1   27.01    0.45
  -4   3  -1   25.87    0.48
   4  -3   1   26.63    0.54
  -5   3  -1   12.00    0.28
   5  -3   1   11.56    0.34
  -6   3  -1    0.02    0.05
   6  -3   1   -0.10    0.07
   8   2  -1    4.76    0.23
  -8  -2   1    5.41    0.22
  -8  -2   1    5.23    0.19
   7   2  -1    9.33    0.28
  -7  -2   1    8.92    0.24
  -7  -2   1    8.83    0.26
  -7  -2   1    9.39    0.26
   6   2  -1   30.67    0.57
  -6  -2   1   29.00    0.55
  -6  -2   1   29.35    0.55
  -6  -2   1   30.15    0.54
   5   2  -1   10.69    0.26
   5   2  -1   10.33    0.22
  -5  -2   1   10.30    0.25
  -5  -2   1   10.28    0.24
  -5  -2   1   10.46    0.25
   4   2  -1   60.83    0.94
   4   2  -1   62.19    0.95
   4   2  -1   60.33    0.96
  -4  -2   1   60.89    0.96
  -4  -2   1   60.61    0.95
  -4  -2   1   61.09    0.95
   3   2  -1   15.94    0.30
   3   2  -1   16.44    0.29
   3   2  -1   16.19    0.29
  -3  -2   1   16.52    0.31
  -3  -2   1   16.75    0.30
  -3  -2   1   15.91    0.30
   2   2  -1   14.32    0.24
   2   2  -1   14.09    0.25
   2   2  -1   13.80    0.26
   2   2  -1   14.37    0.26
  -2  -2   1   13.69    0.26
  -2  -2   1   13.98    0.26
  -2  -2   1   13.74    0.25
   1   2  -1   95.55    1.41
   1   2  -1   95.63    1.42
   1   2  -1   96.79    1.41
  -1  -2   1   97.47    1.41
  -1  -2   1   97.15    1.41
  -1  -2   1   94.92    1.44
   0   2  -1  115.94    1.72
   0   2  -1  118.09    1.73
   0   2  -1  117.32    1.72
   0  -2   1  119.71    1.72
   0  -2   1  121.01    1.71
  -1   2  -1   30.20    0.49
  -1   2  -1   30.75    0.49
  -1   2  -1   31.47    0.49
   1  -2   1   30.13    0.47
   1  -2   1   31.60    0.51
   1  -2   1   31.76    0.49
  -2   2  -1   75.19    1.16
  -2   2  -1   78.55    1.16
  -2   2  -1   78.09    1.15
  -2   2  -1   75.71    1.15
   2  -2   1   78.95    1.15
   2  -2   1   77.56    1.19
  -3   2  -1    1.30    0.07
  -3   2  -1    1.21    0.07
  -3   2  -1    1.48    0.07
   3  -2   1    1.14    0.10
  -4   2  -1  297.37    4.23
  -4   2  -1  295.22    4.25
  -4   2  -1  293.87    4.26
   4  -2   1  292.16    4.32
  -5   2  -1    0.46    0.06
   5  -2   1    0.42    0.08
  -6   2  -1    3.50    0.15
   6  -2   1    3.30    0.20
  -7   2  -1    5.76    0.21
   7  -2   1    5.84    0.28
   8   1  -1    2.95    0.20
  -8  -1   1    3.07    0.16
  -8  -1   1    2.93    0.14
   7   1  -1    8.07    0.28
  -7  -1   1    7.57    0.23
  -7  -1   1    7.88    0.21
   6   1  -1    5.98    0.21
  -6  -1   1    5.34    0.18
  -6  -1   1    5.71    0.18
  -6  -1   1    5.83    0.17
   5   1  -1   20.15    0.42
  -5  -1   1   20.96    0.38
  -5  -1   1   20.52    0.38
  -5  -1   1   20.48    0.39
   4   1  -1   92.21    1.31
   4   1  -1   86.94    1.37
   4   1  -1   90.77    1.34
  -4  -1   1   87.30    1.33
  -4  -1   1   88.90    1.35
  -4  -1   1   89.67    1.34
   3   1  -1    1.25    0.06
   3   1  -1    1.35    0.05
   3   1  -1    1.20    0.07
  -3  -1   1    1.28    0.06
  -3  -1   1    1.36    0.07
  -3  -1   1    1.21    0.06
   2   1  -1   45.68    0.70
   2   1  -1   47.74    0.71
   2   1  -1   47.51    0.72
  -2  -1   1   45.86    0.71
  -2  -1   1   47.92    0.71
  -2  -1   1   46.74    0.71
   1   1  -1  269.72    3.82
   1   1  -1  260.05    3.77
   1   1  -1  265.77    3.84
  -1  -1   1  258.43    3.84
  -1  -1   1  258.79    3.80
  -1  -1   1  252.17    3.77
  -1   1  -1  315.12    4.62
  -1   1  -1  320.20    4.64
  -1   1  -1  309.66    4.62
   1  -1   1  320.09    4.61
   1  -1   1  317.38    4.64
  -2   1  -1   12.98    0.23
  -2   1  -1   12.98    0.23
  -2   1  -1   12.75    0.24
   2  -1   1   13.05    0.26
   2  -1   1   13.27    0.22
   2  -1   1   13.39    0.23
  -3   1  -1   24.65    0.42
  -3   1  -1   24.52    0.41
  -3   1  -1   24.43    0.40
   3  -1   1   24.66    0.41
   3  -1   1   24.17    0.45
  -4   1  -1    0.24    0.05
  -4   1  -1    0.59    0.06
  -4   1  -1    0.33    0.05
   4  -1   1    0.34    0.06
  -5   1  -1    5.05    0.16
  -5   1  -1    4.82    0.16
   5  -1   1    4.74    0.19
  -6   1  -1    0.87    0.08
  -6   1  -1    0.89    0.09
   6  -1   1    0.89    0.11
  -7   1  -1   38.66    0.70
  -7   1  -1   39.33    0.72
   7  -1   1   41.70    0.82
   8   0  -1    9.89    0.35
  -8   0   1    9.97    0.28
   7   0  -1    1.29    0.14
  -7   0   1    1.35    0.11
   6   0  -1    2.13    0.15
  -6   0   1    2.09    0.10
  -6   0   1    1.96    0.11
   5   0  -1    3.92    0.17
  -5   0   1    4.01    0.12
  -5   0   1    4.06    0.13
  -5   0   1    3.58    0.13
   4   0  -1    3.63    0.15
  -4   0   1    3.78    0.11
  -4   0   1    3.49    0.10
   3   0  -1  108.31    1.56
   3   0  -1  104.89    1.60
  -3   0   1  106.90    1.55
  -3   0   1  107.52    1.56
  -3   0   1  105.56    1.55
   2   0  -1  224.09    3.20
   2   0  -1  226.97    3.20
  -2   0   1  220.94    3.18
  -2   0   1  218.81    3.18
  -2   0   1  219.29    3.18
  -2   0   1  222.12    3.18
  -2   0   1  221.04    3.20
   1   0  -1  105.47    1.52
   1   0  -1  105.82    1.51
  -1   0   1  105.16    1.51
  -1   0   1  102.46    1.50
  -1   0   1  102.20    1.50
  -1   0   1  102.95    1.50
   0   0  -1  219.93    3.13
   0   0  -1  214.55    3.11
   0   0   1  208.76    3.11
   0   0   1  213.10    3.13
   0   0   1  208.23    3.12
  -1   0  -1   20.29    0.31
  -1   0  -1   19.97    0.32
  -1   0  -1   20.36    0.31
   1   0   1   20.51    0.31
   1   0   1   19.61    0.31
  -2   0  -1    6.63    0.13
  -2   0  -1    6.76    0.14
  -2   0  -1    6.76    0.14
   2   0   1    6.72    0.15
   2   0   1    6.89    0.13
   2   0   1    6.81    0.14
  -3   0  -1   74.19    1.13
  -3   0  -1   73.93    1.12
  -3   0  -1   75.43    1.12
   3   0   1   75.33    1.12
   3   0   1   76.17    1.16
   3   0   1   77.35    1.11
  -4   0  -1   48.89    0.77
  -4   0  -1   48.59    0.78
  -4   0  -1   48.99    0.77
   4   0   1   50.74    0.74
   4   0   1   48.94    0.80
   4   0   1   47.30    0.81
  -5   0  -1    6.04    0.16
  -5   0  -1    5.73    0.17
  -5   0  -1    5.80    0.17
   5   0   1    5.52    0.20
  -6   0  -1    2.76    0.12
  -6   0  -1    2.34    0.13
  -6   0  -1    2.55    0.13
   6   0   1    2.55    0.16
  -7   0  -1   12.54    0.32
  -7   0  -1   12.42    0.29
   7   0   1   12.19    0.36
  -8   0  -1    0.65    0.09
  -8   0  -1    0.83    0.09
   8   0   1    0.57    0.11
   7  -1  -1    3.03    0.21
  -7   1   1    3.09    0.14
   6  -1  -1    0.85    0.11
   5  -1  -1    2.37    0.15
  -5   1   1    2.70    0.10
   4  -1  -1    1.91    0.10
   4  -1  -1    1.80    0.12
  -4   1   1    1.98    0.07
  -4   1   1    1.96    0.08
  -4   1   1    2.02    0.08
   3  -1  -1   30.22    0.51
   3  -1  -1   30.39    0.53
  -3   1   1   29.71    0.47
  -3   1   1   29.94    0.46
  -3   1   1   29.90    0.47
   2  -1  -1  613.95    8.92
   2  -1  -1  617.88    8.95
  -2   1   1  603.40    8.71
  -2   1   1  596.81    8.71
   1  -1  -1   37.30    0.57
   1  -1  -1   36.22    0.57
   0  -1  -1   16.74    0.26
   0  -1  -1   16.25    0.27
   0   1   1   16.03    0.24
   0   1   1   16.12    0.24
  -1  -1  -1  117.05    1.71
  -1  -1  -1  120.44    1.72
  -1  -1  -1  121.44    1.76
   1   1   1  117.61    1.71
   1   1   1  120.17    1.72
   1   1   1  120.59    1.72
  -2  -1  -1  119.58    1.74
  -2  -1  -1  119.45    1.73
  -2  -1  -1  119.37    1.73
   2   1   1  117.05    1.73
   2   1   1  118.79    1.73
   2   1   1  122.42    1.73
  -3  -1  -1  201.42    2.95
  -3  -1  -1  205.23    2.96
   3   1   1  202.13    2.95
   3   1   1  207.11    2.96
   3   1   1  207.10    2.94
  -4  -1  -1   56.46    0.89
  -4  -1  -1   57.89    0.90
  -4  -1  -1   58.47    0.91
   4   1   1   58.40    0.88
   4   1   1   56.90    0.92
   4   1   1   59.26    0.90
  -5  -1  -1   29.84    0.53
  -5  -1  -1   30.72    0.52
  -5  -1  -1   29.85    0.53
   5   1   1   29.60    0.55
   5   1   1   30.55    0.50
  -6  -1  -1   20.29    0.42
  -6  -1  -1   20.96    0.41
  -6  -1  -1   20.71    0.41
   6   1   1   21.50    0.45
  -7  -1  -1    0.09    0.06
  -7  -1  -1    0.04    0.05
  -7  -1  -1    0.00    0.05
   7   1   1   -0.02    0.06
  -8  -1  -1    0.13    0.06
   8   1   1    0.10    0.08
   7  -2  -1    0.58    0.12
  -7   2   1    0.70    0.08
   6  -2  -1   43.84    0.85
   5  -2  -1    2.42    0.16
  -5   2   1    2.40    0.10
   4  -2  -1   -0.04    0.05
   4  -2  -1    0.05    0.05
  -4   2   1    0.13    0.03
   3  -2  -1   19.81    0.39
   3  -2  -1   19.31    0.38
  -3   2   1   19.13    0.32
  -3   2   1   19.35    0.32
   2  -2  -1    0.34    0.05
   2  -2  -1    0.28    0.05
   1  -2  -1   15.19    0.28
   1  -2  -1   15.48    0.30
   0  -2  -1   80.17    1.20
   0  -2  -1   79.22    1.17
   0   2   1   80.77    1.16
   0   2   1   80.00    1.16
   0   2   1   81.96    1.16
  -2  -2  -1   77.57    1.17
  -2  -2  -1   81.15    1.16
  -2  -2  -1   80.24    1.17
   2   2   1   79.08    1.17
   2   2   1   79.63    1.17
   2   2   1   78.16    1.18
   2   2   1   79.39    1.15
  -3  -2  -1  151.54    2.27
  -3  -2  -1  158.78    2.28
  -3  -2  -1  156.18    2.27
   3   2   1  158.14    2.26
   3   2   1  154.30    2.27
   3   2   1  158.50    2.27
  -4  -2  -1    1.32    0.08
  -4  -2  -1    1.15    0.07
  -4  -2  -1    1.30    0.08
   4   2   1    1.33    0.08
   4   2   1    1.38    0.08
   4   2   1    1.35    0.07
  -5  -2  -1   41.41    0.69
  -5  -2  -1   41.32    0.70
  -5  -2  -1   41.65    0.71
   5   2   1   42.11    0.71
   5   2   1   42.54    0.70
   5   2   1   42.50    0.68
  -6  -2  -1   10.73    0.26
  -6  -2  -1   10.99    0.27
  -6  -2  -1   10.79    0.28
   6   2   1   11.20    0.28
  -7  -2  -1    2.00    0.14
  -7  -2  -1    1.96    0.12
   7   2   1    2.17    0.15
  -8  -2  -1    0.02    0.06
  -8  -2  -1   -0.08    0.06
   8   2   1    0.01    0.07
  -9  -2  -1    4.11    0.21
  -9  -2  -1    4.39    0.20
   9   2   1    4.19    0.24
   6  -3  -1   19.80    0.51
   5  -3  -1    5.26    0.23
  -5   3   1    5.45    0.15
   4  -3  -1   17.33    0.40
   4  -3  -1   16.63    0.40
  -4   3   1   16.78    0.30
   3  -3  -1  270.48    4.08
   3  -3  -1  281.18    4.08
  -3   3   1  283.15    3.97
   2  -3  -1    4.10    0.16
   2  -3  -1    4.10    0.15
  -2   3   1    4.02    0.09
  -2   3   1    4.04    0.09
   1  -3  -1   32.76    0.58
   1  -3  -1   32.32    0.54
  -1   3   1   32.92    0.50
  -1   3   1   32.48    0.50
   0  -3  -1   65.16    1.03
   0  -3  -1   65.28    0.98
   0   3   1   65.53    0.97
   0   3   1   65.65    0.96
   0   3   1   66.57    0.96
   0   3   1   66.70    0.96
   0   3   1   64.83    0.97
  -1  -3  -1   12.98    0.22
  -1  -3  -1   12.95    0.27
  -1  -3  -1   13.59    0.23
   1   3   1   12.85    0.24
   1   3   1   12.99    0.23
   1   3   1   12.99    0.23
  -2  -3  -1    4.56    0.13
  -2  -3  -1    4.62    0.12
  -2  -3  -1    4.41    0.12
   2   3   1    4.33    0.12
   2   3   1    4.46    0.12
   2   3   1    4.54    0.12
  -3  -3  -1   21.42    0.38
  -3  -3  -1   21.12    0.35
  -3  -3  -1   20.64    0.37
  -3  -3  -1   20.46    0.37
   3   3   1   20.74    0.38
   3   3   1   20.77    0.33
   3   3   1   21.29    0.37
   3   3   1   20.24    0.37
  -4  -3  -1  103.31    1.52
  -4  -3  -1   97.88    1.51
  -4  -3  -1  101.69    1.51
   4   3   1  100.91    1.52
   4   3   1   98.03    1.51
   4   3   1  100.12    1.48
   4   3   1   97.27    1.50
  -5  -3  -1    6.98    0.20
  -5  -3  -1    7.29    0.20
  -5  -3  -1    7.26    0.21
   5   3   1    7.11    0.19
   5   3   1    7.44    0.19
   5   3   1    7.53    0.20
  -6  -3  -1    6.63    0.21
  -6  -3  -1    6.71    0.21
  -6  -3  -1    6.77    0.20
   6   3   1    6.73    0.19
   6   3   1    6.70    0.21
   6   3   1    6.41    0.20
  -7  -3  -1   31.58    0.62
  -7  -3  -1   32.46    0.60
  -7  -3  -1   31.80    0.61
   7   3   1   32.19    0.61
  -8  -3  -1    6.73    0.25
  -8  -3  -1    6.97    0.24
   8   3   1    6.79    0.25
  -9  -3  -1    2.75    0.18
  -9  -3  -1    2.35    0.16
   5  -4  -1    2.83    0.19
   4  -4  -1    7.38    0.26
  -4   4   1    7.60    0.17
   3  -4  -1   88.13    1.40
   3  -4  -1   85.47    1.43
  -3   4   1   87.86    1.29
   2  -4  -1    7.02    0.21
   2  -4  -1    6.43    0.23
  -2   4   1    6.78    0.15
   1  -4  -1   36.73    0.68
   1  -4  -1   37.67    0.63
  -1   4   1   38.17    0.59
  -1   4   1   37.61    0.59
  -1   4   1   37.61    0.60
   0  -4  -1  102.76    1.48
   0  -4  -1   99.13    1.55
   0   4   1   98.66    1.48
   0   4   1  100.04    1.47
   0   4   1   99.88    1.48
   0   4   1  100.77    1.46
  -1  -4  -1    0.07    0.05
  -1  -4  -1    0.20    0.04
  -1  -4  -1    0.16    0.02
   1   4   1    0.16    0.03
   1   4   1    0.15    0.03
   1   4   1    0.15    0.03
  -2  -4  -1   92.15    1.40
  -2  -4  -1   91.06    1.35
  -2  -4  -1   91.92    1.37
   2   4   1   91.83    1.37
   2   4   1   89.24    1.37
   2   4   1   91.70    1.37
  -3  -4  -1  124.83    1.82
  -3  -4  -1  122.57    1.82
  -3  -4  -1  120.82    1.82
  -3  -4  -1  125.87    1.89
   3   4   1  121.40    1.83
   3   4   1  119.89    1.82
   3   4   1  122.56    1.83
  -4  -4  -1    7.91    0.21
  -4  -4  -1    7.90    0.18
  -4  -4  -1    7.80    0.20
  -4  -4  -1    7.60    0.20
   4   4   1    7.85    0.20
   4   4   1    7.90    0.21
   4   4   1    7.60    0.20
  -5  -4  -1    7.00    0.20
  -5  -4  -1    7.15    0.21
  -5  -4  -1    6.94    0.21
   5   4   1    7.17    0.20
   5   4   1    6.92    0.20
  -6  -4  -1    4.21    0.17
  -6  -4  -1    4.17    0.17
   6   4   1    4.17    0.16
   6   4   1    4.01    0.16
  -7  -4  -1    0.05    0.06
  -7  -4  -1    0.05    0.06
  -7  -4  -1    0.12    0.10
   7   4   1    0.17    0.06
  -8  -4  -1    0.75    0.10
  -9  -4  -1    0.35    0.09
   4  -5  -1    2.73    0.18
   3  -5  -1    6.90    0.24
  -3   5   1    7.27    0.17
   2  -5  -1   19.17    0.41
   2  -5  -1   19.08    0.47
  -2   5   1   19.68    0.35
   1  -5  -1   15.00    0.38
  -1   5   1   15.89    0.29
   0  -5  -1   31.36    0.61
   0   5   1   31.58    0.51
   0   5   1   30.87    0.53
   0   5   1   31.32    0.52
  -1  -5  -1    9.21    0.26
   1   5   1    9.16    0.21
   1   5   1    8.99    0.20
   1   5   1    9.20    0.21
  -2  -5  -1   16.32    0.29
  -2  -5  -1   16.41    0.36
   2   5   1   16.24    0.32
   2   5   1   15.89    0.33
   2   5   1   15.99    0.32
  -3  -5  -1    5.21    0.18
  -3  -5  -1    5.01    0.16
  -3  -5  -1    5.01    0.15
   3   5   1    5.05    0.16
   3   5   1    5.14    0.16
   3   5   1    4.93    0.16
  -4  -5  -1   40.46    0.69
  -4  -5  -1   40.27    0.69
  -4  -5  -1   41.52    0.70
   4   5   1   40.17    0.70
   4   5   1   41.74    0.71
   4   5   1   41.57    0.70
  -5  -5  -1   29.20    0.54
  -5  -5  -1   28.39    0.53
   5   5   1   28.21    0.54
   5   5   1   27.57    0.53
  -6  -5  -1   59.58    1.01
  -6  -5  -1   60.54    1.01
   6   5   1   59.71    1.01
   6   5   1   61.60    1.01
  -7  -5  -1   11.31    0.36
  -7  -5  -1   11.94    0.32
   7   5   1   12.21    0.33
   7   5   1   12.39    0.31
  -8  -5  -1    1.04    0.12
  -9  -5  -1   -0.01    0.07
  -3   6   1    0.88    0.07
  -2   6   1    0.26    0.05
   1  -6  -1   -0.06    0.07
  -1   6   1    0.09    0.04
   0  -6  -1    1.38    0.14
   0   6   1    1.50    0.08
   0   6   1    1.32    0.09
  -1  -6  -1   18.26    0.44
   1   6   1   18.38    0.36
   1   6   1   17.72    0.37
   1   6   1   19.33    0.35
  -2  -6  -1   41.74    0.76
   2   6   1   42.17    0.70
   2   6   1   41.75    0.70
   2   6   1   40.38    0.71
  -3  -6  -1    4.64    0.19
   3   6   1    4.27    0.16
   3   6   1    4.08    0.16
   3   6   1    4.43    0.17
  -4  -6  -1   -0.02    0.06
  -4  -6  -1    0.10    0.06
  -4  -6  -1   -0.01    0.05
   4   6   1   -0.04    0.04
   4   6   1    0.05    0.05
   4   6   1    0.09    0.05
  -5  -6  -1   16.35    0.37
  -5  -6  -1   16.13    0.37
   5   6   1   16.42    0.37
   5   6   1   16.21    0.37
  -6  -6  -1    1.75    0.14
  -6  -6  -1    1.80    0.14
   6   6   1    1.60    0.13
   6   6   1    1.75    0.13
  -7  -6  -1   97.63    1.58
   7   6   1   98.06    1.59
  -8  -6  -1    0.45    0.09
  -9  -6  -1    0.13    0.09
  -2   7   1    5.79    0.17
  -1   7   1    3.95    0.15
   0   7   1    3.69    0.15
  -1  -7  -1    2.56    0.20
   1   7   1    2.50    0.13
   1   7   1    2.65    0.12
  -2  -7  -1    4.10    0.22
   2   7   1    4.18    0.16
   2   7   1    4.26    0.17
   2   7   1    4.35    0.17
   3   7   1   56.80    0.95
   3   7   1   56.37    0.94
   3   7   1   56.02    0.96
   4   7   1   13.41    0.33
   4   7   1   13.41    0.34
   4   7   1   13.78    0.33
  -5  -7  -1    7.77    0.24
   5   7   1    8.29    0.25
   5   7   1    7.69    0.25
  -6  -7  -1    8.21    0.27
  -6  -7  -1    7.73    0.26
   6   7   1    7.80    0.26
  -7  -7  -1    9.04    0.30
   7   7   1    8.83    0.30
  -8  -7  -1    5.47    0.24
   8   7   1    5.15    0.24
  -1   8   1   -0.06    0.04
   0   8   1    2.70    0.14
   1   8   1   16.65    0.35
   1   8   1   17.37    0.39
   2   8   1    1.64    0.12
   2   8   1    1.49    0.14
   2   8   1    1.62    0.13
   3   8   1   36.85    0.71
   3   8   1   37.10    0.68
   4   8   1    0.70    0.11
   4   8   1    0.72    0.10
   5   8   1    1.28    0.13
   6   8   1    8.33    0.29
   7   8   1    5.03    0.23
   2   9   1    0.13    0.07
   2   9   1    0.14    0.06
   3   9   1    0.70    0.10
   3   9   1    0.67    0.11
   4   9   1    0.21    0.09
   4   9   1    0.19    0.08
   5   9   1    1.21    0.13
   6   9   1    8.84    0.31
   6   8  -2    4.80    0.23
  -6  -8   2    4.91    0.25
   5   8  -2   11.83    0.35
   4   8  -2    1.59    0.15
   3   8  -2    0.03    0.06
   2   8  -2    3.53    0.18
   2   8  -2    3.27    0.19
   1   8  -2    6.82    0.26
   1   8  -2    6.82    0.24
   0   8  -2    0.29    0.08
   0   8  -2    0.36    0.08
   7   7  -2    0.06    0.08
  -7  -7   2    0.03    0.08
   6   7  -2    2.26    0.16
  -6  -7   2    2.42    0.18
   5   7  -2    0.48    0.09
  -5  -7   2    0.55    0.10
   4   7  -2    0.22    0.07
  -4  -7   2    0.22    0.07
   3   7  -2    2.75    0.15
   2   7  -2   70.40    1.17
   2   7  -2   70.92    1.20
   1   7  -2    7.93    0.26
   1   7  -2    8.05    0.24
   0   7  -2    0.28    0.07
   0   7  -2    0.24    0.07
  -1   7  -2   -0.09    0.05
  -1   7  -2   -0.02    0.05
  -2   7  -2    0.40    0.08
  -8  -6   2   -0.01    0.08
  -7  -6   2    2.31    0.17
   6   6  -2    5.58    0.22
   6   6  -2    5.33    0.31
  -6  -6   2    5.70    0.23
   5   6  -2    4.44    0.19
   5   6  -2    4.50    0.19
  -5  -6   2    4.57    0.19
  -5  -6   2    4.33    0.20
   4   6  -2   12.56    0.32
   4   6  -2   12.44    0.32
  -4  -6   2   12.43    0.32
  -4  -6   2   12.42    0.32
   3   6  -2    0.41    0.07
   3   6  -2    0.43    0.08
  -3  -6   2    0.39    0.07
  -3  -6   2    0.52    0.08
   2   6  -2   21.17    0.45
   2   6  -2   21.79    0.44
   2   6  -2   20.46    0.43
  -2  -6   2   20.31    0.47
   1   6  -2    9.87    0.27
   1   6  -2   10.57    0.27
   1   6  -2   10.65    0.28
   0   6  -2    1.68    0.12
   0   6  -2    1.82    0.12
   0   6  -2    1.88    0.12
  -1   6  -2    5.66    0.20
  -1   6  -2    5.79    0.19
  -2   6  -2   14.44    0.32
  -2   6  -2   15.20    0.36
  -3   6  -2    0.01    0.05
  -8  -5   2    2.66    0.18
  -7  -5   2    0.39    0.08
   6   5  -2    3.15    0.15
  -6  -5   2    3.56    0.18
  -6  -5   2    3.42    0.17
   5   5  -2   26.97    0.52
   5   5  -2   27.04    0.53
  -5  -5   2   27.27    0.53
  -5  -5   2   26.29    0.53
   4   5  -2   26.61    0.52
   4   5  -2   27.63    0.52
  -4  -5   2   27.23    0.52
  -4  -5   2   26.24    0.52
   3   5  -2    5.79    0.25
   3   5  -2    5.74    0.19
   3   5  -2    5.78    0.19
  -3  -5   2    5.75    0.19
  -3  -5   2    5.77    0.19
   2   5  -2    0.10    0.05
   2   5  -2    0.03    0.05
   2   5  -2    0.04    0.04
  -2  -5   2    0.17    0.06
  -2  -5   2    0.07    0.05
   1   5  -2   29.36    0.54
   1   5  -2   29.21    0.53
   1   5  -2   28.05    0.53
  -1  -5   2   28.67    0.51
   0   5  -2   15.74    0.33
   0   5  -2   15.08    0.33
   0   5  -2   15.41    0.34
  -1   5  -2   53.66    0.88
  -1   5  -2   54.21    0.87
  -1   5  -2   51.57    0.89
  -2   5  -2   10.29    0.27
  -2   5  -2   10.37    0.26
  -2   5  -2   10.95    0.25
   2  -5   2   10.66    0.30
  -3   5  -2    0.79    0.08
  -3   5  -2    0.65    0.08
   3  -5   2    0.68    0.10
  -4   5  -2    6.48    0.22
   4  -5   2    6.30    0.26
  -8  -4   2   68.53    1.14
  -8  -4   2   65.00    1.18
  -7  -4   2    2.13    0.14
  -7  -4   2    2.27    0.16
  -6  -4   2   21.96    0.46
  -6  -4   2   22.39    0.48
  -6  -4   2   20.26    0.45
   5   4  -2    0.08    0.05
   5   4  -2   -0.03    0.04
  -5  -4   2    0.04    0.05
  -5  -4   2    0.02    0.06
  -5  -4   2   -0.01    0.05
   4   4  -2   32.23    0.59
   4   4  -2   33.48    0.60
  -4  -4   2   34.34    0.62
  -4  -4   2   34.09    0.60
  -4  -4   2   32.99    0.60
   3   4  -2   33.40    0.59
   3   4  -2   34.09    0.62
   3   4  -2   33.23    0.58
  -3  -4   2   33.23    0.59
  -3  -4   2   32.97    0.58
  -3  -4   2   33.21    0.60
   2   4  -2   57.26    0.92
   2   4  -2   57.10    0.91
   2   4  -2   56.66    0.91
  -2  -4   2   57.24    0.91
  -2  -4   2   55.94    0.90
   1   4  -2  108.72    1.64
   1   4  -2  109.62    1.64
   1   4  -2  110.61    1.65
  -1  -4   2  108.24    1.64
  -1  -4   2  106.33    1.63
   0   4  -2   28.69    0.51
   0   4  -2   28.16    0.50
   0   4  -2   28.59    0.50
   0  -4   2   28.38    0.48
   0  -4   2   28.10    0.50
  -1   4  -2    4.49    0.15
  -1   4  -2    4.55    0.14
  -1   4  -2    4.54    0.15
   1  -4   2    4.58    0.16
  -2   4  -2    2.41    0.12
  -2   4  -2    2.74    0.12
  -2   4  -2    2.33    0.11
   2  -4   2    2.21    0.13
  -3   4  -2   14.89    0.30
  -3   4  -2   14.36    0.32
  -3   4  -2   14.23    0.33
   3  -4   2   15.00    0.36
  -4   4  -2    5.08    0.16
  -4   4  -2    4.94    0.18
   4  -4   2    5.26    0.22
  -5   4  -2    6.13    0.21
   5  -4   2    6.27    0.27
   8   3  -2    3.71    0.21
  -8  -3   2    3.55    0.17
  -8  -3   2    3.54    0.20
   7   3  -2   -0.05    0.06
  -7  -3   2   -0.04    0.06
  -7  -3   2   -0.02    0.05
  -7  -3   2   -0.02    0.06
   6   3  -2    2.05    0.13
  -6  -3   2    2.23    0.14
  -6  -3   2    2.21    0.13
  -6  -3   2    2.12    0.13
   5   3  -2  256.52    3.73
   5   3  -2  251.59    3.70
  -5  -3   2  251.96    3.73
  -5  -3   2  259.58    3.75
  -5  -3   2  255.66    3.73
   4   3  -2    1.39    0.10
   4   3  -2    1.36    0.09
   4   3  -2    1.37    0.09
  -4  -3   2    1.41    0.10
  -4  -3   2    1.48    0.10
  -4  -3   2    1.47    0.09
   3   3  -2  146.10    2.17
   3   3  -2  144.29    2.16
   3   3  -2  150.07    2.20
  -3  -3   2  143.74    2.16
  -3  -3   2  145.91    2.18
  -3  -3   2  146.99    2.16
   2   3  -2   13.21    0.27
   2   3  -2   13.52    0.27
   2   3  -2   14.02    0.28
  -2  -3   2   13.55    0.27
  -2  -3   2   14.05    0.29
  -2  -3   2   13.57    0.28
   1   3  -2   31.25    0.53
   1   3  -2   32.19    0.54
   1   3  -2   31.96    0.53
  -1  -3   2   31.61    0.53
  -1  -3   2   31.67    0.53
  -1  -3   2   33.43    0.55
   0   3  -2   83.30    1.26
   0   3  -2   84.20    1.26
   0   3  -2   81.66    1.27
   0  -3   2   83.91    1.26
   0  -3   2   82.66    1.25
  -1   3  -2   23.47    0.42
  -1   3  -2   22.75    0.41
   1  -3   2   23.39    0.42
   1  -3   2   22.98    0.41
   1  -3   2   23.36    0.39
  -2   3  -2    1.73    0.09
  -2   3  -2    1.71    0.09
  -2   3  -2    1.63    0.08
   2  -3   2    1.89    0.11
  -3   3  -2   -0.01    0.04
  -3   3  -2    0.02    0.04
  -3   3  -2   -0.01    0.03
   3  -3   2    0.02    0.05
  -4   3  -2    6.09    0.17
  -4   3  -2    5.88    0.18
  -4   3  -2    5.85    0.19
   4  -3   2    5.80    0.22
  -5   3  -2    9.80    0.26
  -5   3  -2   10.17    0.24
   5  -3   2   10.05    0.32
  -6   3  -2    3.34    0.16
   6  -3   2    3.34    0.22
   8   2  -2    0.14    0.09
  -8  -2   2    0.26    0.08
  -8  -2   2    0.25    0.07
   7   2  -2    4.36    0.20
  -7  -2   2    4.67    0.17
  -7  -2   2    4.35    0.19
  -7  -2   2    4.79    0.19
   6   2  -2    3.33    0.16
  -6  -2   2    3.19    0.14
  -6  -2   2    3.26    0.15
  -6  -2   2    3.08    0.15
   5   2  -2   48.57    0.82
  -5  -2   2   47.75    0.81
  -5  -2   2   48.63    0.79
  -5  -2   2   47.53    0.79
   4   2  -2   96.26    1.44
   4   2  -2   99.06    1.47
   4   2  -2   95.77    1.48
  -4  -2   2   96.02    1.46
  -4  -2   2   96.36    1.48
  -4  -2   2   99.01    1.47
   3   2  -2   80.10    1.20
   3   2  -2   79.58    1.20
   3   2  -2   79.09    1.19
  -3  -2   2   79.10    1.20
  -3  -2   2   80.30    1.21
  -3  -2   2   76.77    1.20
   2   2  -2   31.17    0.51
   2   2  -2   30.67    0.51
   2   2  -2   30.70    0.50
  -2  -2   2   30.72    0.50
  -2  -2   2   30.55    0.51
  -2  -2   2   30.41    0.51
   1   2  -2   56.71    0.87
   1   2  -2   55.63    0.87
   1   2  -2   57.92    0.88
  -1  -2   2   56.08    0.87
  -1  -2   2   58.30    0.88
  -1  -2   2   56.23    0.87
   0   2  -2  158.82    2.31
   0   2  -2  159.84    2.30
   0   2  -2  154.62    2.30
   0  -2   2  159.37    2.30
   0  -2   2  159.03    2.30
  -1   2  -2   94.29    1.40
  -1   2  -2   91.82    1.40
  -1   2  -2   95.38    1.40
   1  -2   2   94.28    1.39
   1  -2   2   94.44    1.40
  -2   2  -2   61.28    0.95
  -2   2  -2   62.73    0.96
  -2   2  -2   61.47    0.95
   2  -2   2   63.09    0.98
   2  -2   2   61.74    0.96
   2  -2   2   62.50    0.94
  -3   2  -2   13.35    0.28
  -3   2  -2   13.15    0.27
  -3   2  -2   13.82    0.27
   3  -2   2   13.58    0.31
  -4   2  -2    3.27    0.13
  -4   2  -2    3.26    0.13
  -4   2  -2    3.69    0.14
   4  -2   2    3.32    0.16
  -5   2  -2    5.59    0.19
  -5   2  -2    6.35    0.17
  -5   2  -2    5.70    0.19
   5  -2   2    5.62    0.23
  -6   2  -2    6.77    0.22
   6  -2   2    6.75    0.27
  -7   2  -2    0.88    0.10
   7  -2   2    0.77    0.13
   8   1  -2   27.92    0.64
  -8  -1   2   28.97    0.58
   7   1  -2    3.31    0.19
  -7  -1   2    3.02    0.15
  -7  -1   2    3.45    0.13
   6   1  -2   -0.04    0.06
  -6  -1   2    0.04    0.05
  -6  -1   2    0.06    0.05
  -6  -1   2   -0.01    0.04
   5   1  -2    0.07    0.06
  -5  -1   2    0.09    0.04
  -5  -1   2    0.15    0.05
  -5  -1   2    0.17    0.05
   4   1  -2   57.93    0.95
  -4  -1   2   60.70    0.91
  -4  -1   2   58.16    0.91
  -4  -1   2   58.64    0.92
   3   1  -2   87.36    1.33
   3   1  -2   88.78    1.30
   3   1  -2   87.30    1.29
  -3  -1   2   85.23    1.31
  -3  -1   2   86.27    1.30
  -3  -1   2   88.94    1.30
   2   1  -2   35.98    0.57
   2   1  -2   37.01    0.56
   2   1  -2   37.14    0.59
  -2  -1   2   35.96    0.57
  -2  -1   2   35.69    0.57
  -2  -1   2   35.48    0.58
   1   1  -2  188.29    2.79
   1   1  -2  189.14    2.73
  -1  -1   2  193.28    2.74
  -1  -1   2  189.99    2.79
  -1  -1   2  188.50    2.73
   0   1  -2  124.46    1.85
   0   1  -2  131.28    1.86
   0   1  -2  126.48    1.86
   0  -1   2  128.48    1.86
   0  -1   2  126.32    1.86
   0  -1   2  130.63    1.86
  -1   1  -2    6.68    0.15
  -1   1  -2    6.79    0.14
  -1   1  -2    6.77    0.15
   1  -1   2    6.59    0.15
   1  -1   2    6.89    0.14
  -2   1  -2  443.83    6.51
  -2   1  -2  454.01    6.56
  -2   1  -2  444.86    6.53
   2  -1   2  448.09    6.49
   2  -1   2  456.56    6.62
  -3   1  -2   66.71    1.02
  -3   1  -2   67.84    1.03
  -3   1  -2   66.35    1.02
   3  -1   2   66.47    1.05
   3  -1   2   66.50    1.00
   3  -1   2   66.16    1.02
  -4   1  -2   16.74    0.32
  -4   1  -2   16.62    0.33
  -4   1  -2   17.12    0.33
   4  -1   2   16.18    0.37
  -5   1  -2   48.96    0.82
  -5   1  -2   49.09    0.81
  -5   1  -2   50.41    0.80
   5  -1   2   48.06    0.86
  -6   1  -2    5.03    0.18
  -6   1  -2    4.98    0.18
   6  -1   2    5.05    0.22
  -7   1  -2    6.31    0.23
  -7   1  -2    6.27    0.20
   7  -1   2    6.75    0.28
   7   0  -2   15.30    0.42
  -7   0   2   15.31    0.35
   6   0  -2   11.58    0.33
  -6   0   2   11.53    0.27
  -6   0   2   11.47    0.24
   5   0  -2   34.61    0.64
  -5   0   2   34.49    0.56
  -5   0   2   33.94    0.58
   4   0  -2   25.47    0.49
  -4   0   2   26.45    0.42
  -4   0   2   26.25    0.43
  -4   0   2   25.53    0.44
   3   0  -2   46.91    0.78
   3   0  -2   49.14    0.75
  -3   0   2   48.34    0.73
  -3   0   2   48.00    0.74
  -3   0   2   48.01    0.74
  -3   0   2   48.14    0.73
   2   0  -2  645.51    9.25
   2   0  -2  634.83    9.32
  -2   0   2  634.53    9.13
  -2   0   2  626.05    9.19
  -2   0   2  627.62    9.12
  -2   0   2  623.86    9.13
   1   0  -2   58.61    0.89
   1   0  -2   60.48    0.90
   1   0  -2   58.04    0.86
   1   0  -2   60.92    0.86
  -1   0   2   57.58    0.87
  -1   0   2   59.10    0.87
  -1   0   2   59.29    0.87
  -1   0   2   58.60    0.87
   0   0  -2   98.32    1.40
   0   0  -2   98.63    1.41
   0   0   2   93.87    1.41
   0   0   2   95.96    1.41
   0   0   2   98.23    1.41
  -1   0  -2   -0.02    0.02
  -1   0  -2    0.00    0.02
  -1   0  -2    0.02    0.02
   1   0   2    0.03    0.02
   1   0   2   -0.01    0.02
   1   0   2    0.01    0.02
  -2   0  -2   13.19    0.24
  -2   0  -2   13.32    0.25
  -2   0  -2   13.06    0.24
   2   0   2   13.36    0.24
   2   0   2   13.61    0.24
  -3   0  -2   25.53    0.43
  -3   0  -2   24.99    0.44
  -3   0  -2   25.43    0.43
   3   0   2   24.70    0.45
   3   0   2   25.77    0.42
   3   0   2   25.83    0.43
  -4   0  -2    6.48    0.17
  -4   0  -2    6.16    0.16
  -4   0  -2    6.17    0.17
   4   0   2    6.08    0.19
   4   0   2    6.43    0.15
   4   0   2    6.13    0.16
  -5   0  -2  310.11    4.62
  -5   0  -2  318.57    4.61
  -5   0  -2  330.73    4.60
   5   0   2  313.94    4.65
  -6   0  -2   11.69    0.28
  -6   0  -2   11.33    0.29
  -6   0  -2   11.23    0.27
   6   0   2   10.91    0.31
  -7   0  -2    9.27    0.28
  -7   0  -2    9.94    0.28
  -7   0  -2    9.83    0.26
   7   0   2    9.84    0.32
  -8   0  -2    6.44    0.21
  -8   0  -2    6.06    0.24
   8   0   2    5.82    0.28
   7  -1  -2    8.22    0.32
  -7   1   2    8.14    0.22
   6  -1  -2    0.60    0.10
  -6   1   2    0.70    0.07
   5  -1  -2    6.84    0.24
  -5   1   2    7.07    0.17
   4  -1  -2   45.04    0.80
   4  -1  -2   46.84    0.79
  -4   1   2   47.13    0.72
   3  -1  -2   55.41    0.89
   3  -1  -2   53.86    0.86
  -3   1   2   55.21    0.82
  -3   1   2   54.68    0.82
   2  -1  -2  105.91    1.56
   2  -1  -2  104.88    1.57
  -2   1   2  104.59    1.51
  -2   1   2  104.24    1.51
   1  -1  -2  179.18    2.59
   1  -1  -2  181.06    2.59
  -1   1   2  177.41    2.56
  -1   1   2  177.01    2.54
   0  -1  -2  134.95    1.94
   0  -1  -2  132.61    1.95
   0   1   2  135.03    1.91
   0   1   2  131.88    1.93
   0   1   2  134.18    1.91
   0   1   2  133.73    1.93
  -2  -1  -2   95.51    1.42
  -2  -1  -2   96.89    1.42
  -2  -1  -2   97.90    1.43
   2   1   2   99.00    1.43
   2   1   2   97.13    1.42
   2   1   2   95.75    1.42
  -3  -1  -2   31.59    0.52
  -3  -1  -2   31.63    0.52
   3   1   2   31.97    0.53
   3   1   2   32.57    0.53
   3   1   2   32.29    0.52
   3   1   2   31.91    0.52
  -4  -1  -2    4.68    0.14
  -4  -1  -2    4.45    0.13
  -4  -1  -2    4.40    0.14
   4   1   2    4.62    0.13
   4   1   2    4.50    0.14
   4   1   2    4.32    0.15
  -5  -1  -2    1.11    0.10
  -5  -1  -2    1.33    0.10
   5   1   2    1.20    0.08
   5   1   2    0.97    0.09
   5   1   2    1.08    0.09
  -6  -1  -2    0.65    0.08
  -6  -1  -2    0.64    0.08
  -6  -1  -2    0.74    0.08
   6   1   2    0.75    0.09
  -7  -1  -2    2.08    0.13
  -7  -1  -2    1.96    0.13
  -7  -1  -2    2.15    0.14
   7   1   2    2.41    0.16
  -8  -1  -2   26.54    0.53
  -8  -1  -2   26.67    0.57
   8   1   2   27.46    0.61
   7  -2  -2    2.46    0.22
  -7   2   2    2.84    0.12
   6  -2  -2    8.60    0.31
  -6   2   2    8.74    0.20
   5  -2  -2    0.21    0.07
  -5   2   2    0.32    0.04
   4  -2  -2   25.62    0.52
   4  -2  -2   25.86    0.50
   3  -2  -2   50.79    0.83
   3  -2  -2   48.95    0.84
   2  -2  -2   36.51    0.63
   2  -2  -2   37.61    0.62
   1  -2  -2   97.69    1.44
   1  -2  -2   96.17    1.46
   0  -2  -2   65.56    1.02
   0  -2  -2   67.55    0.99
   0   2   2   65.63    0.97
   0   2   2   66.64    0.97
   0   2   2   66.60    0.96
  -1  -2  -2  738.80   10.93
  -1  -2  -2  762.02   10.69
   1   2   2  747.21   10.72
   1   2   2  735.91   10.77
   1   2   2  729.33   10.73
  -2  -2  -2    1.05    0.06
  -2  -2  -2    0.94    0.05
  -2  -2  -2    1.04    0.06
   2   2   2    1.00    0.06
   2   2   2    0.96    0.06
   2   2   2    1.04    0.06
  -3  -2  -2   33.37    0.54
  -3  -2  -2   32.40    0.53
  -3  -2  -2   32.30    0.53
  -3  -2  -2   32.85    0.51
   3   2   2   32.79    0.54
   3   2   2   32.02    0.53
   3   2   2   32.62    0.53
   3   2   2   31.55    0.52
  -4  -2  -2  185.66    2.74
  -4  -2  -2  193.11    2.70
  -4  -2  -2  189.68    2.76
   4   2   2  184.81    2.75
   4   2   2  183.18    2.74
   4   2   2  185.29    2.74
   4   2   2  192.57    2.75
  -5  -2  -2   16.97    0.34
  -5  -2  -2   17.20    0.35
  -5  -2  -2   17.98    0.36
   5   2   2   17.14    0.34
   5   2   2   17.26    0.35
   5   2   2   17.31    0.36
  -6  -2  -2   12.73    0.31
  -6  -2  -2   12.62    0.30
  -6  -2  -2   12.73    0.30
   6   2   2   13.18    0.32
   6   2   2   12.72    0.28
  -7  -2  -2    9.53    0.27
  -7  -2  -2    9.27    0.26
  -7  -2  -2    9.32    0.28
   7   2   2    9.37    0.28
  -8  -2  -2    1.12    0.11
  -8  -2  -2    0.96    0.11
   8   2   2    1.16    0.13
  -9  -2  -2    0.68    0.10
   9   2   2    0.62    0.12
   6  -3  -2    0.06    0.08
   5  -3  -2    8.17    0.29
   4  -3  -2    0.18    0.07
   4  -3  -2    0.07    0.06
   3  -3  -2   60.38    1.01
   3  -3  -2   60.04    1.00
   2  -3  -2   33.31    0.58
   2  -3  -2   31.83    0.59
   1  -3  -2   16.41    0.32
   1  -3  -2   16.43    0.35
   0  -3  -2    2.90    0.09
   0  -3  -2    2.75    0.12
   0   3   2    2.94    0.08
   0   3   2    2.87    0.07
  -1  -3  -2    0.78    0.07
   1   3   2    0.73    0.05
   1   3   2    0.72    0.05
   1   3   2    0.73    0.05
  -2  -3  -2    0.17    0.03
  -2  -3  -2    0.20    0.04
  -2  -3  -2    0.16    0.04
   2   3   2    0.17    0.03
   2   3   2    0.18    0.04
   2   3   2    0.18    0.04
  -3  -3  -2   51.92    0.82
  -3  -3  -2   51.83    0.82
  -3  -3  -2   54.27    0.83
  -3  -3  -2   52.75    0.81
   3   3   2   52.24    0.79
   3   3   2   52.97    0.82
   3   3   2   51.03    0.82
   3   3   2   52.65    0.83
  -4  -3  -2  125.66    1.86
  -4  -3  -2  125.53    1.87
  -4  -3  -2  122.04    1.86
  -4  -3  -2  125.56    1.82
   4   3   2  121.77    1.86
   4   3   2  128.71    1.88
   4   3   2  125.62    1.84
   4   3   2  124.43    1.86
  -5  -3  -2   16.65    0.35
  -5  -3  -2   17.75    0.36
  -5  -3  -2   17.76    0.37
   5   3   2   18.08    0.36
   5   3   2   17.39    0.35
   5   3   2   17.56    0.34
  -6  -3  -2    2.27    0.12
  -6  -3  -2    2.59    0.14
  -6  -3  -2    2.27    0.13
   6   3   2    2.23    0.12
   6   3   2    2.19    0.12
   6   3   2    2.36    0.13
  -7  -3  -2    3.24    0.15
  -7  -3  -2    3.18    0.16
  -7  -3  -2    2.78    0.16
   7   3   2    3.06    0.16
  -8  -3  -2    2.43    0.16
  -8  -3  -2    2.52    0.17
   8   3   2    2.48    0.17
  -9  -3  -2    3.19    0.18
  -9  -3  -2    2.68    0.19
   5  -4  -2   24.17    0.56
   4  -4  -2   -0.01    0.07
   4  -4  -2   -0.07    0.06
   3  -4  -2    6.75    0.24
   3  -4  -2    6.71    0.23
   2  -4  -2   13.54    0.34
   2  -4  -2   13.75    0.32
   1  -4  -2   14.09    0.34
   1  -4  -2   14.54    0.30
  -1   4   2   14.10    0.24
   0  -4  -2   31.14    0.51
   0  -4  -2   31.05    0.58
   0   4   2   31.57    0.49
   0   4   2   31.31    0.48
   0   4   2   30.60    0.49
  -1  -4  -2   48.31    0.71
  -1  -4  -2   46.02    0.79
   1   4   2   47.08    0.73
   1   4   2   46.15    0.72
   1   4   2   46.42    0.72
   1   4   2   46.62    0.73
  -2  -4  -2  101.54    1.50
  -2  -4  -2  102.50    1.48
  -2  -4  -2   98.74    1.53
   2   4   2  101.40    1.51
   2   4   2  100.61    1.50
   2   4   2   98.66    1.50
  -3  -4  -2   19.73    0.38
  -3  -4  -2   19.95    0.36
  -3  -4  -2   19.70    0.37
   3   4   2   20.41    0.38
   3   4   2   19.94    0.37
   3   4   2   20.28    0.37
  -4  -4  -2    4.88    0.14
  -4  -4  -2    4.59    0.15
  -4  -4  -2    4.85    0.15
   4   4   2    4.63    0.16
   4   4   2    4.60    0.15
   4   4   2    4.93    0.15
  -5  -4  -2    4.35    0.16
  -5  -4  -2    4.21    0.16
   5   4   2    4.47    0.16
   5   4   2    4.41    0.16
  -6  -4  -2   41.36    0.72
  -6  -4  -2   41.26    0.72
   6   4   2   40.37    0.71
   6   4   2   40.54    0.72
  -7  -4  -2    0.07    0.06
  -7  -4  -2    0.00    0.06
   7   4   2    0.01    0.05
   7   4   2    0.04    0.05
  -8  -4  -2    0.77    0.10
  -9  -4  -2    2.94    0.19
   4  -5  -2   -0.04    0.07
   3  -5  -2    1.12    0.11
   3  -5  -2    0.90    0.13
   2  -5  -2   73.32    1.18
   2  -5  -2   71.05    1.24
   1  -5  -2    0.21    0.08
  -1   5   2    0.17    0.03
   0  -5  -2   28.30    0.57
   0   5   2   28.47    0.47
  -1  -5  -2   23.52    0.49
   1   5   2   23.26    0.41
   1   5   2   23.82    0.41
   1   5   2   23.17    0.40
  -2  -5  -2   13.91    0.33
   2   5   2   13.97    0.28
   2   5   2   13.77    0.29
   2   5   2   14.46    0.28
  -3  -5  -2    3.36    0.13
  -3  -5  -2    3.48    0.15
  -3  -5  -2    3.51    0.12
   3   5   2    3.50    0.13
   3   5   2    3.30    0.13
   3   5   2    3.49    0.13
  -4  -5  -2    0.06    0.05
  -4  -5  -2    0.02    0.05
  -4  -5  -2    0.09    0.05
   4   5   2    0.12    0.05
   4   5   2    0.09    0.05
   4   5   2   -0.02    0.04
  -5  -5  -2    0.12    0.06
  -5  -5  -2    0.05    0.05
   5   5   2   -0.03    0.05
   5   5   2    0.12    0.05
  -6  -5  -2    4.60    0.18
  -6  -5  -2    4.17    0.18
   6   5   2    4.35    0.18
   6   5   2    4.31    0.17
  -7  -5  -2   16.52    0.40
  -7  -5  -2   16.85    0.42
   7   5   2   17.61    0.40
   7   5   2   17.45    0.41
  -8  -5  -2   13.81    0.37
  -9  -5  -2    3.07    0.20
   3  -6  -2   11.43    0.39
   2  -6  -2   14.36    0.42
   1  -6  -2    0.85    0.12
  -1   6   2    0.90    0.07
   0  -6  -2    3.73    0.20
   0   6   2    3.85    0.13
  -1  -6  -2   13.08    0.36
   1   6   2   12.99    0.29
   1   6   2   13.76    0.27
   1   6   2   13.48    0.33
  -2  -6  -2    2.76    0.17
   2   6   2    2.57    0.12
   2   6   2    2.58    0.12
   2   6   2    2.66    0.11
  -3  -6  -2    6.40    0.23
   3   6   2    6.50    0.19
   3   6   2    6.73    0.19
   3   6   2    6.69    0.20
  -4  -6  -2   47.60    0.79
  -4  -6  -2   47.30    0.82
   4   6   2   48.81    0.81
   4   6   2   48.09    0.83
   4   6   2   47.42    0.81
  -5  -6  -2   20.55    0.43
  -5  -6  -2   19.67    0.41
   5   6   2   18.79    0.42
   5   6   2   20.45    0.42
   5   6   2   19.77    0.45
  -6  -6  -2    2.16    0.14
  -6  -6  -2    2.32    0.15
   6   6   2    2.15    0.14
   6   6   2    2.13    0.14
  -7  -6  -2    5.66    0.23
   7   6   2    5.57    0.23
  -8  -6  -2    0.46    0.10
   8   6   2    0.45    0.10
  -9  -6  -2    0.11    0.08
   1  -7  -2   10.99    0.39
  -1   7   2   11.47    0.25
   0  -7  -2    6.28    0.28
   0   7   2    6.35    0.18
  -1  -7  -2   -0.01    0.08
   1   7   2    0.05    0.04
   1   7   2    0.03    0.04
  -2  -7  -2    0.03    0.08
   2   7   2    0.03    0.05
   2   7   2    0.03    0.05
   2   7   2    0.08    0.05
  -3  -7  -2    1.52    0.16
   3   7   2    1.58    0.12
   3   7   2    1.45    0.12
   3   7   2    1.57    0.11
  -4  -7  -2   10.72    0.31
   4   7   2   10.29    0.28
   4   7   2   10.40    0.29
   4   7   2   10.43    0.28
   5   7   2    5.70    0.21
   5   7   2    5.73    0.21
   5   7   2    5.62    0.22
  -6  -7  -2    2.86    0.17
   6   7   2    3.33    0.17
  -7  -7  -2   21.90    0.50
   7   7   2   22.38    0.51
  -8  -7  -2    4.24    0.22
   8   7   2    4.44    0.22
   0  -8  -2    2.43    0.23
   0   8   2    2.85    0.14
  -1  -8  -2    7.64    0.33
   1   8   2    7.68    0.23
  -2  -8  -2    6.07    0.28
   2   8   2    5.97    0.21
   2   8   2    5.71    0.18
  -3  -8  -2   10.59    0.35
   3   8   2    9.91    0.29
   3   8   2    9.70    0.27
   3   8   2    9.65    0.29
  -4  -8  -2    0.19    0.10
   4   8   2    0.06    0.06
   4   8   2    0.17    0.07
   5   8   2    0.30    0.08
   5   8   2    0.25    0.07
   6   8   2    0.02    0.07
   7   8   2    5.67    0.25
   2   9   2    1.17    0.12
   3   9   2    0.19    0.08
   3   9   2    0.02    0.06
   4   9   2   33.08    0.69
   4   9   2   33.70    0.65
   5   9   2    0.91    0.12
   5   9   2    0.87    0.12
   6   9   2    0.24    0.09
   5   8  -3    5.60    0.25
   4   8  -3   -0.02    0.07
   3   8  -3    2.12    0.17
   2   8  -3   -0.05    0.06
   1   8  -3    1.21    0.13
   1   8  -3    0.95    0.13
  -7  -7   3    2.32    0.19
   6   7  -3    3.64    0.20
  -6  -7   3    3.75    0.21
   5   7  -3   -0.12    0.05
  -5  -7   3    0.06    0.07
   4   7  -3    2.35    0.16
  -4  -7   3    2.34    0.16
   3   7  -3    0.84    0.10
   2   7  -3   -0.01    0.06
   1   7  -3    0.12    0.07
   1   7  -3    0.21    0.07
   0   7  -3   16.68    0.39
   0   7  -3   15.82    0.41
  -1   7  -3    1.12    0.12
  -1   7  -3    1.20    0.11
  -7  -6   3    6.83    0.27
  -6  -6   3    3.88    0.20
   5   6  -3    3.53    0.18
  -5  -6   3    3.40    0.18
   4   6  -3   78.02    1.27
   4   6  -3   76.42    1.27
  -4  -6   3   76.33    1.26
  -4  -6   3   76.51    1.27
   3   6  -3    5.50    0.21
   3   6  -3    5.23    0.20
  -3  -6   3    5.48    0.20
  -3  -6   3    5.60    0.21
   2   6  -3    3.05    0.16
   2   6  -3    2.62    0.14
  -2  -6   3    2.47    0.14
   1   6  -3   18.11    0.40
   1   6  -3   17.47    0.41
   1   6  -3   17.88    0.40
   0   6  -3   11.36    0.31
   0   6  -3   11.76    0.30
  -1   6  -3    9.94    0.27
  -1   6  -3    9.48    0.28
  -2   6  -3    3.76    0.16
  -2   6  -3    3.51    0.18
  -3   6  -3   24.76    0.49
  -3   6  -3   25.15    0.55
  -8  -5   3   18.50    0.46
  -7  -5   3    2.40    0.17
  -6  -5   3    0.34    0.08
   5   5  -3    1.27    0.12
   5   5  -3    1.09    0.10
  -5  -5   3    0.96    0.11
  -5  -5   3    1.26    0.12
   4   5  -3    0.43    0.07
   4   5  -3    0.43    0.07
  -4  -5   3    0.39    0.08
  -4  -5   3    0.28    0.07
   3   5  -3    1.52    0.11
   3   5  -3    1.48    0.11
  -3  -5   3    1.30    0.11
  -3  -5   3    1.55    0.12
   2   5  -3    2.35    0.13
   2   5  -3    2.20    0.12
   2   5  -3    2.36    0.17
  -2  -5   3    2.49    0.13
  -2  -5   3    2.02    0.12
   1   5  -3  235.76    3.49
   1   5  -3  238.97    3.49
   1   5  -3  239.15    3.51
  -1  -5   3  238.90    3.47
  -1  -5   3  231.51    3.49
   0   5  -3    3.10    0.15
   0   5  -3    3.24    0.14
  -1   5  -3   22.17    0.46
  -1   5  -3   22.74    0.46
  -1   5  -3   22.34    0.45
  -2   5  -3    0.75    0.09
  -2   5  -3    0.68    0.08
  -2   5  -3    0.62    0.08
   2  -5   3    0.59    0.11
  -3   5  -3    2.38    0.13
  -3   5  -3    2.37    0.15
   3  -5   3    2.33    0.17
  -4   5  -3    4.78    0.18
  -4   5  -3    4.70    0.20
   4  -5   3    4.66    0.24
  -8  -4   3    5.46    0.23
  -8  -4   3    5.26    0.25
  -7  -4   3    0.06    0.07
  -7  -4   3    0.06    0.07
  -6  -4   3   19.31    0.43
  -6  -4   3   19.59    0.44
  -6  -4   3   19.24    0.45
   5   4  -3   81.54    1.31
  -5  -4   3   83.48    1.34
  -5  -4   3   83.45    1.36
  -5  -4   3   86.08    1.35
   4   4  -3   16.26    0.35
   4   4  -3   15.85    0.36
  -4  -4   3   16.80    0.36
  -4  -4   3   15.94    0.36
  -4  -4   3   16.85    0.38
   3   4  -3    0.44    0.06
   3   4  -3    0.34    0.06
  -3  -4   3    0.37    0.07
  -3  -4   3    0.29    0.06
   2   4  -3    3.21    0.14
   2   4  -3    3.30    0.13
   2   4  -3    3.15    0.14
  -2  -4   3    3.07    0.13
  -2  -4   3    3.23    0.14
   1   4  -3   53.25    0.88
   1   4  -3   53.33    0.89
   1   4  -3   54.42    0.88
  -1  -4   3   54.61    0.88
  -1  -4   3   52.88    0.87
   0   4  -3   15.69    0.34
   0   4  -3   15.32    0.33
   0  -4   3   15.29    0.31
   0  -4   3   15.78    0.33
  -1   4  -3   22.01    0.44
  -1   4  -3   21.85    0.43
  -1   4  -3   22.40    0.43
   1  -4   3   23.46    0.45
  -2   4  -3   12.24    0.29
  -2   4  -3   12.41    0.30
  -2   4  -3   12.59    0.29
   2  -4   3   12.45    0.31
  -3   4  -3   13.33    0.31
  -3   4  -3   13.46    0.33
  -3   4  -3   14.00    0.32
   3  -4   3   14.16    0.36
  -4   4  -3    6.98    0.21
  -4   4  -3    6.50    0.22
  -4   4  -3    6.40    0.29
   4  -4   3    6.87    0.26
  -5   4  -3    2.30    0.13
  -5   4  -3    2.40    0.15
   5  -4   3    2.76    0.20
  -8  -3   3    0.12    0.08
  -8  -3   3    0.02    0.06
   7   3  -3    2.13    0.16
  -7  -3   3    2.17    0.14
  -7  -3   3    2.18    0.15
   6   3  -3    2.88    0.16
  -6  -3   3    2.84    0.15
  -6  -3   3    2.99    0.16
  -6  -3   3    3.01    0.16
   5   3  -3   76.52    1.22
  -5  -3   3   75.28    1.23
  -5  -3   3   75.49    1.22
  -5  -3   3   76.57    1.21
   4   3  -3   83.36    1.27
   4   3  -3   79.53    1.27
   4   3  -3   80.43    1.25
  -4  -3   3   81.93    1.29
  -4  -3   3   79.25    1.27
  -4  -3   3   81.40    1.27
   3   3  -3    4.36    0.15
   3   3  -3    4.40    0.14
  -3  -3   3    4.33    0.15
  -3  -3   3    4.24    0.15
  -3  -3   3    4.28    0.16
   2   3  -3    0.06    0.04
   2   3  -3    0.17    0.04
   2   3  -3    0.12    0.04
  -2  -3   3    0.21    0.05
  -2  -3   3    0.12    0.04
  -2  -3   3    0.10    0.04
   1   3  -3   24.34    0.44
   1   3  -3   23.99    0.44
   1   3  -3   24.74    0.45
  -1  -3   3   23.75    0.44
  -1  -3   3   23.92    0.45
  -1  -3   3   24.18    0.44
   0   3  -3    1.73    0.09
   0   3  -3    1.85    0.10
   0   3  -3    1.73    0.09
   0  -3   3    1.85    0.09
   0  -3   3    1.95    0.10
  -1   3  -3   26.71    0.48
  -1   3  -3   27.00    0.49
  -1   3  -3   26.39    0.48
   1  -3   3   26.65    0.46
   1  -3   3   26.84    0.48
  -2   3  -3   23.72    0.44
  -2   3  -3   23.52    0.45
  -2   3  -3   24.21    0.45
   2  -3   3   23.27    0.45
   2  -3   3   23.73    0.47
  -3   3  -3    9.98    0.26
  -3   3  -3    9.94    0.25
  -3   3  -3   10.05    0.24
   3  -3   3    9.98    0.28
  -4   3  -3   13.11    0.32
  -4   3  -3   14.32    0.32
  -4   3  -3   13.03    0.30
   4  -3   3   12.99    0.36
  -5   3  -3    6.35    0.20
  -5   3  -3    5.77    0.21
   5  -3   3    6.64    0.26
  -6   3  -3   13.67    0.36
  -6   3  -3   13.63    0.32
   6  -3   3   13.75    0.42
   8   2  -3   11.33    0.37
  -8  -2   3   11.15    0.33
  -8  -2   3   11.26    0.29
   7   2  -3   38.74    0.76
  -7  -2   3   39.54    0.69
  -7  -2   3   37.92    0.72
   6   2  -3    2.63    0.16
  -6  -2   3    2.84    0.15
  -6  -2   3    2.80    0.15
  -6  -2   3    2.66    0.13
   5   2  -3   34.41    0.63
  -5  -2   3   33.42    0.61
  -5  -2   3   33.79    0.59
  -5  -2   3   33.83    0.60
   4   2  -3   12.49    0.29
  -4  -2   3   12.01    0.28
  -4  -2   3   11.84    0.27
  -4  -2   3   12.01    0.27
   3   2  -3   87.86    1.36
   3   2  -3   90.64    1.36
  -3  -2   3   89.41    1.36
  -3  -2   3   87.09    1.35
  -3  -2   3   90.52    1.37
   2   2  -3  163.87    2.41
  -2  -2   3  163.96    2.42
  -2  -2   3  164.01    2.41
  -2  -2   3  165.05    2.41
   1   2  -3  192.04    2.84
   1   2  -3  199.82    2.86
  -1  -2   3  192.88    2.84
  -1  -2   3  195.32    2.85
  -1  -2   3  198.68    2.86
   0   2  -3    1.20    0.07
   0   2  -3    1.01    0.07
   0   2  -3    1.11    0.07
   0  -2   3    1.11    0.07
   0  -2   3    1.51    0.08
  -1   2  -3   58.02    0.92
  -1   2  -3   58.72    0.91
  -1   2  -3   58.63    0.92
   1  -2   3   60.34    0.97
   1  -2   3   57.33    0.92
   1  -2   3   58.67    0.91
  -2   2  -3   58.43    0.91
  -2   2  -3   58.22    0.92
  -2   2  -3   56.06    0.91
   2  -2   3   58.39    0.90
   2  -2   3   58.11    0.92
  -3   2  -3    2.11    0.11
  -3   2  -3    2.40    0.11
  -3   2  -3    2.10    0.10
   3  -2   3    2.24    0.14
   3  -2   3    2.20    0.10
  -4   2  -3   17.92    0.37
  -4   2  -3   18.41    0.36
  -4   2  -3   17.28    0.38
   4  -2   3   17.67    0.41
  -5   2  -3    1.59    0.12
  -5   2  -3    1.55    0.11
  -5   2  -3    1.25    0.11
   5  -2   3    1.56    0.15
  -6   2  -3    4.23    0.18
  -6   2  -3    4.22    0.17
   6  -2   3    4.19    0.23
  -7   2  -3    1.59    0.14
   7  -2   3    1.73    0.17
   8   1  -3   25.60    0.62
  -8  -1   3   26.29    0.55
   7   1  -3    0.10    0.08
  -7  -1   3    0.21    0.07
  -7  -1   3    0.15    0.09
   6   1  -3    1.59    0.15
  -6  -1   3    1.80    0.10
  -6  -1   3    1.66    0.11
   5   1  -3    6.08    0.22
  -5  -1   3    6.03    0.18
  -5  -1   3    6.41    0.17
  -5  -1   3    5.99    0.18
   4   1  -3   97.42    1.52
  -4  -1   3   98.58    1.48
  -4  -1   3   97.60    1.49
  -4  -1   3   99.32    1.47
   3   1  -3   24.28    0.39
   3   1  -3   23.99    0.43
   3   1  -3   23.70    0.45
   3   1  -3   23.98    0.42
  -3  -1   3   24.32    0.42
  -3  -1   3   23.69    0.41
  -3  -1   3   23.38    0.42
   2   1  -3   81.61    1.24
   2   1  -3   83.26    1.22
   2   1  -3   80.83    1.24
   2   1  -3   81.35    1.20
  -2  -1   3   79.44    1.22
  -2  -1   3   78.24    1.21
  -2  -1   3   83.44    1.22
   1   1  -3   32.57    0.52
   1   1  -3   33.17    0.53
  -1  -1   3   33.64    0.53
  -1  -1   3   32.35    0.53
  -1  -1   3   32.67    0.54
   0   1  -3  137.37    1.96
   0   1  -3  133.46    1.95
   0   1  -3  130.88    1.95
   0  -1   3  134.01    1.96
   0  -1   3  128.92    1.95
   0  -1   3  135.10    1.95
  -1   1  -3   77.20    1.16
  -1   1  -3   77.95    1.17
  -1   1  -3   75.78    1.16
   1  -1   3   76.20    1.16
   1  -1   3   74.96    1.16
   1  -1   3   78.71    1.17
  -2   1  -3    0.34    0.05
  -2   1  -3    0.44    0.05
   2  -1   3    0.33    0.05
   2  -1   3    0.40    0.05
   2  -1   3    0.47    0.06
  -3   1  -3   36.76    0.62
  -3   1  -3   38.01    0.64
  -3   1  -3   36.75    0.62
   3  -1   3   37.78    0.62
   3  -1   3   37.82    0.65
   3  -1   3   37.06    0.61
  -4   1  -3    1.91    0.11
  -4   1  -3    1.91    0.11
  -4   1  -3    1.94    0.10
   4  -1   3    1.70    0.13
  -5   1  -3  108.06    1.67
  -5   1  -3  109.05    1.68
  -5   1  -3  108.39    1.66
   5  -1   3  107.56    1.73
  -6   1  -3    6.42    0.22
  -6   1  -3    6.46    0.21
  -6   1  -3    6.17    0.22
   6  -1   3    6.59    0.26
  -7   1  -3    0.03    0.06
   7  -1   3    0.08    0.08
   7   0  -3    0.33    0.10
  -7   0   3    0.33    0.07
   6   0  -3   15.21    0.40
  -6   0   3   15.30    0.33
   5   0  -3   10.04    0.29
  -5   0   3   10.89    0.22
  -5   0   3   10.78    0.24
   4   0  -3    0.01    0.06
  -4   0   3    0.02    0.03
  -4   0   3    0.05    0.04
  -4   0   3    0.06    0.04
   3   0  -3   38.30    0.67
   3   0  -3   38.79    0.65
  -3   0   3   39.75    0.61
  -3   0   3   39.50    0.61
  -3   0   3   39.10    0.62
   2   0  -3    0.88    0.08
   2   0  -3    0.64    0.07
  -2   0   3    0.87    0.05
  -2   0   3    0.83    0.05
  -2   0   3    0.87    0.06
  -2   0   3    0.89    0.05
   1   0  -3    0.36    0.04
   1   0  -3    0.47    0.04
   1   0  -3    0.45    0.06
   1   0  -3    0.32    0.05
  -1   0   3    0.30    0.04
  -1   0   3    0.38    0.04
  -1   0   3    0.52    0.05
   0   0  -3   30.68    0.49
   0   0  -3   30.74    0.48
   0   0   3   31.00    0.49
   0   0   3   30.42    0.49
   0   0   3   30.74    0.49
  -1   0  -3   11.44    0.22
  -1   0  -3   10.93    0.21
  -1   0  -3   11.28    0.22
   1   0   3   11.05    0.22
   1   0   3   11.02    0.22
   1   0   3   11.01    0.22
  -2   0  -3  132.64    1.94
  -2   0  -3  132.10    1.94
   2   0   3  129.30    1.94
   2   0   3  132.69    1.94
   2   0   3  135.89    1.95
  -3   0  -3   62.20    0.95
  -3   0  -3   61.51    0.96
  -3   0  -3   60.56    0.95
   3   0   3   59.80    0.95
   3   0   3   61.03    0.94
  -4   0  -3   11.15    0.26
  -4   0  -3   11.20    0.25
  -4   0  -3   11.17    0.25
   4   0   3   11.42    0.25
   4   0   3   11.21    0.24
  -5   0  -3   10.34    0.25
  -5   0  -3   10.64    0.26
  -5   0  -3   10.81    0.27
   5   0   3   10.69    0.29
  -6   0  -3    4.14    0.17
  -6   0  -3    3.72    0.16
  -6   0  -3    3.88    0.17
   6   0   3    3.85    0.19
  -7   0  -3    0.07    0.06
  -7   0  -3    0.04    0.06
   7   0   3    0.13    0.08
  -8   0  -3   13.31    0.34
  -8   0  -3   13.38    0.38
   8   0   3   13.45    0.42
   7  -1  -3    9.97    0.35
  -7   1   3    9.40    0.24
   6  -1  -3    5.45    0.24
  -6   1   3    5.39    0.16
   5  -1  -3    0.69    0.09
  -5   1   3    0.75    0.06
   4  -1  -3    0.06    0.06
  -4   1   3    0.05    0.03
   3  -1  -3   35.84    0.64
   3  -1  -3   36.33    0.62
  -3   1   3   36.47    0.56
  -3   1   3   36.29    0.56
   2  -1  -3   62.91    0.99
   2  -1  -3   63.41    0.99
  -2   1   3   63.60    0.93
  -2   1   3   60.95    0.93
   1  -1  -3   54.51    0.88
   1  -1  -3   55.04    0.87
  -1   1   3   55.43    0.82
  -1   1   3   55.85    0.83
  -1   1   3   55.85    0.82
  -1   1   3   55.82    0.81
  -1   1   3   55.27    0.83
   0  -1  -3   18.53    0.29
   0  -1  -3   18.36    0.34
   0   1   3   18.13    0.31
   0   1   3   18.21    0.30
   0   1   3   18.29    0.30
  -1  -1  -3   62.65    0.94
  -1  -1  -3   62.49    0.94
  -1  -1  -3   63.07    0.97
   1   1   3   62.68    0.95
   1   1   3   62.51    0.94
   1   1   3   63.35    0.94
  -2  -1  -3   18.12    0.32
  -2  -1  -3   18.91    0.33
  -2  -1  -3   18.17    0.32
   2   1   3   18.59    0.33
   2   1   3   18.19    0.32
   2   1   3   17.84    0.32
  -3  -1  -3   56.38    0.87
  -3  -1  -3   55.33    0.87
   3   1   3   54.61    0.87
   3   1   3   55.49    0.87
   3   1   3   57.98    0.88
  -4  -1  -3    0.81    0.07
  -4  -1  -3    0.76    0.07
  -4  -1  -3    0.97    0.08
   4   1   3    0.79    0.08
   4   1   3    0.88    0.08
   4   1   3    0.84    0.07
  -5  -1  -3   16.82    0.36
  -5  -1  -3   17.26    0.37
  -5  -1  -3   18.04    0.36
   5   1   3   17.44    0.35
   5   1   3   17.48    0.36
   5   1   3   17.65    0.38
  -6  -1  -3   12.88    0.31
  -6  -1  -3   12.71    0.30
  -6  -1  -3   12.48    0.32
   6   1   3   12.87    0.33
  -7  -1  -3    3.07    0.15
  -7  -1  -3    2.58    0.16
   7   1   3    2.59    0.18
  -8  -1  -3   12.76    0.33
  -8  -1  -3   12.37    0.36
   8   1   3   12.64    0.38
   6  -2  -3    9.47    0.33
   5  -2  -3    1.82    0.16
   4  -2  -3    5.80    0.29
   4  -2  -3    5.14    0.21
   3  -2  -3    9.79    0.27
   3  -2  -3   10.31    0.26
   2  -2  -3    3.21    0.14
   2  -2  -3    3.34    0.14
   1  -2  -3  386.01    5.67
   1  -2  -3  383.51    5.63
  -1   2   3  386.65    5.50
   0  -2  -3   14.72    0.28
   0  -2  -3   14.76    0.31
   0   2   3   14.40    0.25
   0   2   3   15.28    0.25
   0   2   3   15.15    0.25
   0   2   3   15.16    0.25
   0   2   3   14.81    0.24
  -1  -2  -3    1.36    0.06
  -1  -2  -3    1.37    0.06
  -1  -2  -3    1.47    0.09
   1   2   3    1.47    0.06
   1   2   3    1.56    0.07
   1   2   3    1.36    0.06
  -2  -2  -3   18.58    0.35
  -2  -2  -3   18.34    0.33
  -2  -2  -3   18.48    0.32
   2   2   3   19.31    0.34
   2   2   3   18.48    0.33
   2   2   3   18.69    0.33
  -3  -2  -3   17.25    0.32
  -3  -2  -3   17.55    0.32
  -3  -2  -3   16.94    0.32
   3   2   3   17.09    0.33
   3   2   3   16.83    0.32
   3   2   3   17.44    0.33
  -4  -2  -3   22.74    0.41
  -4  -2  -3   21.86    0.41
  -4  -2  -3   22.48    0.42
  -4  -2  -3   22.76    0.40
   4   2   3   22.02    0.41
   4   2   3   21.67    0.41
   4   2   3   23.03    0.42
   4   2   3   22.92    0.43
  -5  -2  -3   25.65    0.49
  -5  -2  -3   25.48    0.47
  -5  -2  -3   24.60    0.47
   5   2   3   25.27    0.47
   5   2   3   24.88    0.48
   5   2   3   24.51    0.46
  -6  -2  -3   81.93    1.33
  -6  -2  -3   85.72    1.35
  -6  -2  -3   83.37    1.33
   6   2   3   82.84    1.31
   6   2   3   86.24    1.35
  -7  -2  -3   11.62    0.32
  -7  -2  -3   11.85    0.31
  -7  -2  -3   11.64    0.31
   7   2   3   12.04    0.33
  -8  -2  -3    3.33    0.17
  -8  -2  -3    3.48    0.19
   8   2   3    3.26    0.20
   6  -3  -3    2.74    0.21
   5  -3  -3   14.71    0.41
   4  -3  -3    3.16    0.18
   4  -3  -3    2.82    0.18
   3  -3  -3   12.46    0.33
   3  -3  -3   13.14    0.32
   2  -3  -3   29.98    0.58
   2  -3  -3   30.89    0.56
   1  -3  -3   36.06    0.60
   1  -3  -3   35.00    0.64
   0  -3  -3   32.89    0.54
   0  -3  -3   32.32    0.58
   0   3   3   32.13    0.51
   0   3   3   33.63    0.51
  -1  -3  -3    0.07    0.05
   1   3   3    0.18    0.03
   1   3   3    0.16    0.03
   1   3   3    0.21    0.03
   1   3   3    0.20    0.03
  -2  -3  -3  942.03   13.95
  -2  -3  -3  964.39   13.74
  -2  -3  -3  962.09   13.75
   2   3   3  940.10   13.82
   2   3   3  922.99   13.75
   2   3   3  962.39   13.81
  -3  -3  -3    3.37    0.12
  -3  -3  -3    3.14    0.11
  -3  -3  -3    3.10    0.11
  -3  -3  -3    2.99    0.12
   3   3   3    3.02    0.11
   3   3   3    3.25    0.11
   3   3   3    3.07    0.11
  -4  -3  -3   68.98    1.09
  -4  -3  -3   70.35    1.07
  -4  -3  -3   70.02    1.11
   4   3   3   68.99    1.09
   4   3   3   71.27    1.10
   4   3   3   68.80    1.07
   4   3   3   71.51    1.11
  -5  -3  -3    2.34    0.13
  -5  -3  -3    2.17    0.12
  -5  -3  -3    2.15    0.12
   5   3   3    2.11    0.11
   5   3   3    2.27    0.12
   5   3   3    2.26    0.12
  -6  -3  -3    1.87    0.12
  -6  -3  -3    2.03    0.13
   6   3   3    1.89    0.11
   6   3   3    1.91    0.12
   6   3   3    1.96    0.12
  -7  -3  -3    0.05    0.06
  -7  -3  -3    0.06    0.07
   7   3   3    0.04    0.06
   7   3   3    0.01    0.05
  -8  -3  -3    0.82    0.11
   8   3   3    0.68    0.10
  -9  -3  -3    4.26    0.22
   5  -4  -3   22.77    0.55
   4  -4  -3    1.48    0.14
   4  -4  -3    1.73    0.20
   3  -4  -3   16.56    0.39
   3  -4  -3   17.00    0.42
   2  -4  -3   83.57    1.37
   2  -4  -3   83.27    1.33
   1  -4  -3   11.37    0.27
   1  -4  -3   11.35    0.31
   0  -4  -3    0.03    0.05
   0  -4  -3    0.03    0.05
   0   4   3    0.09    0.03
   0   4   3    0.08    0.03
  -1  -4  -3   37.76    0.68
   1   4   3   38.71    0.60
   1   4   3   38.28    0.61
   1   4   3   39.49    0.61
  -2  -4  -3  154.76    2.25
  -2  -4  -3  160.87    2.23
  -2  -4  -3  150.50    2.30
   2   4   3  154.87    2.27
   2   4   3  152.93    2.25
   2   4   3  151.43    2.25
  -3  -4  -3    0.39    0.05
  -3  -4  -3    0.26    0.06
  -3  -4  -3    0.34    0.05
   3   4   3    0.25    0.05
   3   4   3    0.28    0.05
   3   4   3    0.30    0.05
  -4  -4  -3   17.62    0.35
  -4  -4  -3   17.03    0.34
  -4  -4  -3   17.61    0.35
   4   4   3   17.08    0.35
   4   4   3   17.88    0.36
   4   4   3   17.23    0.35
  -5  -4  -3   53.78    0.87
  -5  -4  -3   52.26    0.87
   5   4   3   51.78    0.87
   5   4   3   50.52    0.86
  -6  -4  -3    0.26    0.07
  -6  -4  -3    0.34    0.07
   6   4   3    0.35    0.07
   6   4   3    0.32    0.07
  -7  -4  -3    9.56    0.28
  -7  -4  -3    9.46    0.28
   7   4   3   10.21    0.27
   7   4   3    9.51    0.28
  -8  -4  -3   14.00    0.37
  -9  -4  -3    1.03    0.13
   4  -5  -3    4.40    0.23
   3  -5  -3    0.44    0.09
   3  -5  -3    0.54    0.11
   2  -5  -3   87.21    1.39
   2  -5  -3   85.37    1.45
   1  -5  -3    9.63    0.30
   1  -5  -3    8.69    0.29
   0  -5  -3    5.34    0.22
   0   5   3    5.84    0.14
  -1  -5  -3    9.45    0.28
   1   5   3   10.15    0.22
   1   5   3   10.37    0.21
   1   5   3   10.14    0.20
  -2  -5  -3   -0.07    0.05
   2   5   3    0.03    0.04
   2   5   3    0.03    0.04
   2   5   3   -0.02    0.03
  -3  -5  -3   24.57    0.48
  -3  -5  -3   24.92    0.43
   3   5   3   24.28    0.45
   3   5   3   24.22    0.45
   3   5   3   24.24    0.46
  -4  -5  -3   35.16    0.62
  -4  -5  -3   35.06    0.63
  -4  -5  -3   34.84    0.61
   4   5   3   36.07    0.62
   4   5   3   35.58    0.64
   4   5   3   35.40    0.62
  -5  -5  -3    6.17    0.20
  -5  -5  -3    6.96    0.21
   5   5   3    6.62    0.21
   5   5   3    6.42    0.21
   5   5   3    6.53    0.22
  -6  -5  -3    1.25    0.11
  -6  -5  -3    1.19    0.11
   6   5   3    1.20    0.11
   6   5   3    1.19    0.11
  -7  -5  -3    1.58    0.14
   7   5   3    1.60    0.13
   7   5   3    1.59    0.13
  -8  -5  -3    0.00    0.06
  -9  -5  -3    1.33    0.14
   3  -6  -3    0.13    0.10
   2  -6  -3    7.29    0.30
   1  -6  -3   18.07    0.47
   0  -6  -3   11.74    0.35
   0   6   3   11.90    0.24
  -1  -6  -3   19.78    0.47
   1   6   3   20.28    0.38
   1   6   3   20.87    0.36
  -2  -6  -3    5.74    0.22
   2   6   3    5.43    0.17
   2   6   3    5.49    0.17
   2   6   3    5.95    0.16
  -3  -6  -3    0.00    0.07
   3   6   3    0.04    0.04
   3   6   3    0.09    0.05
   3   6   3    0.06    0.05
  -4  -6  -3    0.21    0.07
   4   6   3    0.20    0.06
   4   6   3    0.15    0.06
   4   6   3    0.08    0.05
  -5  -6  -3    5.27    0.19
   5   6   3    5.32    0.19
   5   6   3    5.06    0.20
   5   6   3    5.29    0.19
  -6  -6  -3   10.52    0.28
  -6  -6  -3   10.39    0.29
   6   6   3    9.88    0.28
   6   6   3   10.03    0.29
  -7  -6  -3   30.01    0.61
   7   6   3   29.90    0.61
  -8  -6  -3    1.76    0.15
   8   6   3    1.91    0.16
  -9  -6  -3    0.13    0.09
   2  -7  -3   -0.02    0.10
   1  -7  -3    3.87    0.25
   0  -7  -3   -0.06    0.08
   0   7   3    0.06    0.04
  -1  -7  -3    0.91    0.13
   1   7   3    0.95    0.09
  -2  -7  -3   15.21    0.41
   2   7   3   14.84    0.34
   2   7   3   15.59    0.32
  -3  -7  -3   19.58    0.47
   3   7   3   18.93    0.39
   3   7   3   18.83    0.41
   3   7   3   19.69    0.40
  -4  -7  -3    0.89    0.11
   4   7   3    0.75    0.09
   4   7   3    0.88    0.10
   4   7   3    0.90    0.10
   5   7   3    0.74    0.10
   5   7   3    0.58    0.09
   5   7   3    0.77    0.10
   6   7   3    3.39    0.18
  -7  -7  -3    0.22    0.09
   7   7   3    0.20    0.08
  -8  -7  -3   32.29    0.69
   8   7   3   33.54    0.70
   0  -8  -3    0.08    0.11
   0   8   3    0.29    0.06
  -1  -8  -3    0.75    0.14
   1   8   3    0.72    0.08
  -2  -8  -3   -0.07    0.09
   2   8   3   -0.06    0.04
   2   8   3    0.02    0.05
  -3  -8  -3    0.87    0.14
   3   8   3    0.97    0.11
   3   8   3    0.86    0.10
   3   8   3    0.90    0.09
  -4  -8  -3    5.71    0.26
   4   8   3    5.90    0.22
   4   8   3    5.92    0.23
   5   8   3   10.13    0.31
   5   8   3   10.24    0.30
   6   8   3    7.79    0.27
   7   8   3    1.73    0.16
  -2  -9  -3    4.38    0.28
   2   9   3    4.11    0.19
  -3  -9  -3    0.04    0.11
   3   9   3    0.06    0.06
   3   9   3   -0.03    0.06
  -4  -9  -3   15.96    0.47
   4   9   3   16.42    0.39
   4   9   3   16.66    0.42
   5   9   3    2.89    0.19
   5   9   3    3.26    0.19
   6   9   3    0.13    0.08
  -6  -7   4    3.66    0.22
   5   7  -4    6.84    0.27
  -5  -7   4    6.61    0.28
   4   7  -4    1.53    0.15
  -4  -7   4    1.66    0.16
   3   7  -4    2.78    0.18
   2   7  -4    0.64    0.10
   1   7  -4    0.01    0.06
   0   7  -4    1.17    0.14
   0   7  -4    1.49    0.14
  -7  -6   4    7.36    0.29
  -6  -6   4    0.06    0.08
   5   6  -4    2.91    0.17
  -5  -6   4    3.09    0.18
   4   6  -4    0.21    0.07
  -4  -6   4    0.03    0.06
   3   6  -4    0.16    0.06
  -3  -6   4    0.01    0.06
  -3  -6   4    0.11    0.08
   2   6  -4    0.77    0.10
  -2  -6   4    0.82    0.10
   1   6  -4   22.40    0.48
   0   6  -4    9.84    0.28
   0   6  -4    9.03    0.29
  -1   6  -4    1.03    0.11
  -1   6  -4    1.27    0.12
  -2   6  -4    0.00    0.06
  -2   6  -4    0.03    0.06
  -7  -5   4    0.77    0.12
  -6  -5   4    0.26    0.09
   5   5  -4    0.28    0.07
  -5  -5   4    0.41    0.09
   4   5  -4    0.90    0.10
   4   5  -4    0.94    0.10
  -4  -5   4    0.60    0.09
  -4  -5   4    0.98    0.11
   3   5  -4   10.75    0.29
   3   5  -4   10.96    0.29
  -3  -5   4   10.33    0.29
  -3  -5   4   10.49    0.29
   2   5  -4    0.29    0.07
  -2  -5   4    0.25    0.07
  -2  -5   4    0.57    0.08
   1   5  -4   21.58    0.45
   1   5  -4   20.61    0.44
  -1  -5   4   20.77    0.45
  -1  -5   4   21.29    0.44
   0   5  -4    8.77    0.26
   0   5  -4    8.32    0.25
   0   5  -4    8.20    0.24
  -1   5  -4    3.09    0.16
  -1   5  -4    3.21    0.17
  -1   5  -4    3.26    0.16
  -2   5  -4    0.18    0.06
  -2   5  -4    0.30    0.07
  -3   5  -4    8.22    0.25
  -3   5  -4    7.94    0.27
   3  -5   4    7.95    0.32
  -7  -4   4   -0.06    0.06
  -7  -4   4    0.07    0.07
  -6  -4   4    0.16    0.07
  -6  -4   4    0.26    0.08
  -5  -4   4    0.30    0.08
  -5  -4   4    0.27    0.08
  -5  -4   4    0.21    0.07
   4   4  -4    3.41    0.16
  -4  -4   4    3.54    0.16
  -4  -4   4    3.60    0.16
  -4  -4   4    3.67    0.20
   3   4  -4   91.58    1.44
  -3  -4   4   89.81    1.43
  -3  -4   4   91.21    1.43
   2   4  -4    8.03    0.23
  -2  -4   4    8.03    0.23
  -2  -4   4    8.02    0.23
   1   4  -4    7.91    0.23
   1   4  -4    7.47    0.22
  -1  -4   4    8.09    0.23
  -1  -4   4    7.52    0.22
   0   4  -4   15.84    0.36
   0   4  -4   16.43    0.35
   0   4  -4   15.51    0.35
   0  -4   4   15.97    0.34
   0  -4   4   15.95    0.35
  -1   4  -4   20.27    0.42
  -1   4  -4   21.26    0.43
  -1   4  -4   20.90    0.44
   1  -4   4   20.24    0.42
  -2   4  -4   37.05    0.69
  -2   4  -4   37.28    0.67
  -2   4  -4   36.45    0.66
   2  -4   4   36.96    0.70
  -3   4  -4   12.11    0.33
  -3   4  -4   12.42    0.31
   3  -4   4   12.79    0.35
  -4   4  -4    5.52    0.20
  -4   4  -4    4.79    0.21
   4  -4   4    5.23    0.25
  -5   4  -4    6.99    0.23
  -5   4  -4    6.58    0.25
   5  -4   4    6.86    0.30
   7   3  -4   60.03    1.10
  -7  -3   4   63.23    1.05
  -7  -3   4   63.14    1.09
   6   3  -4    0.58    0.10
  -6  -3   4    0.44    0.08
  -6  -3   4    0.53    0.09
  -6  -3   4    0.50    0.10
   5   3  -4   10.20    0.29
  -5  -3   4    9.87    0.28
  -5  -3   4    9.31    0.26
  -5  -3   4    9.70    0.27
   4   3  -4    5.86    0.17
  -4  -3   4    5.66    0.20
  -4  -3   4    6.00    0.19
  -4  -3   4    6.06    0.20
   3   3  -4    2.31    0.12
   3   3  -4    2.40    0.12
  -3  -3   4    2.49    0.13
  -3  -3   4    2.55    0.13
  -3  -3   4    2.34    0.13
   2   3  -4    0.70    0.07
   2   3  -4    0.92    0.08
  -2  -3   4    0.70    0.08
  -2  -3   4    0.93    0.09
  -2  -3   4    0.81    0.08
   1   3  -4    6.26    0.18
   1   3  -4    6.35    0.18
  -1  -3   4    6.27    0.19
  -1  -3   4    6.27    0.19
   0   3  -4  223.07    3.31
   0   3  -4  224.69    3.31
   0   3  -4  230.04    3.33
   0  -3   4  221.65    3.30
   0  -3   4  228.73    3.31
  -1   3  -4    3.67    0.15
  -1   3  -4    3.47    0.14
  -1   3  -4    3.70    0.15
   1  -3   4    3.71    0.15
   1  -3   4    3.55    0.14
  -2   3  -4   33.72    0.61
  -2   3  -4   34.29    0.62
  -2   3  -4   34.68    0.61
   2  -3   4   33.64    0.59
  -3   3  -4    0.60    0.08
  -3   3  -4    0.63    0.08
  -3   3  -4    0.53    0.07
   3  -3   4    0.61    0.09
  -4   3  -4    9.40    0.28
  -4   3  -4    8.90    0.25
  -4   3  -4    9.30    0.26
   4  -3   4    9.55    0.30
  -5   3  -4    3.91    0.17
  -5   3  -4    3.58    0.18
   5  -3   4    3.77    0.22
   7   2  -4   19.69    0.50
  -7  -2   4   20.03    0.42
  -7  -2   4   20.38    0.46
   6   2  -4    0.41    0.09
  -6  -2   4    0.35    0.08
  -6  -2   4    0.29    0.06
  -6  -2   4    0.40    0.08
   5   2  -4   21.10    0.46
  -5  -2   4   21.04    0.43
  -5  -2   4   20.83    0.44
  -5  -2   4   20.83    0.42
   4   2  -4  193.37    2.88
  -4  -2   4  190.18    2.87
  -4  -2   4  195.40    2.86
  -4  -2   4  194.93    2.85
   3   2  -4   18.52    0.35
   3   2  -4   18.42    0.39
  -3  -2   4   18.25    0.37
  -3  -2   4   18.30    0.36
  -3  -2   4   18.16    0.36
   2   2  -4   69.34    1.09
   2   2  -4   71.09    1.10
  -2  -2   4   71.72    1.12
  -2  -2   4   69.99    1.10
  -2  -2   4   69.96    1.10
   1   2  -4   18.82    0.36
   1   2  -4   18.87    0.36
  -1  -2   4   19.11    0.37
  -1  -2   4   18.98    0.36
  -1  -2   4   19.15    0.37
   0   2  -4    7.90    0.20
   0   2  -4    8.10    0.20
   0   2  -4    8.48    0.21
   0  -2   4    8.02    0.20
   0  -2   4    8.01    0.20
  -1   2  -4   15.46    0.32
  -1   2  -4   15.47    0.32
  -1   2  -4   16.05    0.33
   1  -2   4   15.94    0.32
   1  -2   4   15.79    0.32
  -2   2  -4   19.88    0.40
  -2   2  -4   20.91    0.41
  -2   2  -4   20.66    0.40
   2  -2   4   20.74    0.39
   2  -2   4   20.79    0.41
  -3   2  -4    3.61    0.15
  -3   2  -4    3.68    0.14
  -3   2  -4    3.78    0.15
   3  -2   4    3.72    0.14
   3  -2   4    3.94    0.18
  -4   2  -4    2.14    0.13
  -4   2  -4    2.05    0.12
  -4   2  -4    2.20    0.13
   4  -2   4    2.16    0.15
  -5   2  -4    1.38    0.18
  -5   2  -4    1.26    0.11
  -5   2  -4    1.30    0.11
   5  -2   4    1.01    0.12
  -6   2  -4    9.46    0.30
  -6   2  -4    9.96    0.28
   6  -2   4    9.97    0.35
   7   1  -4   -0.01    0.08
  -7  -1   4   -0.02    0.05
   6   1  -4    0.84    0.12
  -6  -1   4    0.80    0.09
  -6  -1   4    0.89    0.08
   5   1  -4    0.09    0.07
  -5  -1   4    0.00    0.05
  -5  -1   4   -0.06    0.04
  -5  -1   4    0.06    0.04
   4   1  -4  126.66    1.93
  -4  -1   4  126.65    1.88
  -4  -1   4  125.11    1.86
  -4  -1   4  121.78    1.88
   3   1  -4   74.23    1.18
   3   1  -4   74.19    1.19
  -3  -1   4   74.33    1.15
  -3  -1   4   75.34    1.17
  -3  -1   4   77.34    1.16
   2   1  -4   62.97    0.95
   2   1  -4   63.49    1.02
   2   1  -4   62.47    0.97
  -2  -1   4   62.19    0.98
  -2  -1   4   62.67    0.99
  -2  -1   4   63.37    0.98
   1   1  -4    8.95    0.19
   1   1  -4    9.09    0.20
  -1  -1   4    8.94    0.21
  -1  -1   4    8.78    0.20
  -1  -1   4    8.98    0.20
   0   1  -4   32.84    0.55
   0   1  -4   32.96    0.56
   0   1  -4   35.07    0.57
   0  -1   4   33.83    0.56
   0  -1   4   33.91    0.56
   0  -1   4   33.38    0.57
  -1   1  -4   68.67    1.07
  -1   1  -4   68.02    1.06
  -1   1  -4   69.42    1.08
   1  -1   4   69.06    1.08
   1  -1   4   69.16    1.07
   1  -1   4   69.49    1.07
  -2   1  -4   47.33    0.77
  -2   1  -4   46.21    0.77
  -2   1  -4   48.09    0.78
   2  -1   4   47.71    0.77
   2  -1   4   46.59    0.77
  -3   1  -4    1.61    0.10
  -3   1  -4    1.72    0.11
  -3   1  -4    1.82    0.11
   3  -1   4    1.64    0.10
   3  -1   4    1.89    0.11
  -4   1  -4    5.61    0.18
  -4   1  -4    5.70    0.19
  -4   1  -4    5.89    0.19
   4  -1   4    5.84    0.21
   4  -1   4    5.68    0.17
  -5   1  -4    4.27    0.18
  -5   1  -4    4.45    0.17
  -5   1  -4    4.56    0.18
   5  -1   4    4.27    0.20
  -6   1  -4    2.07    0.14
  -6   1  -4    2.33    0.14
   6  -1   4    2.26    0.18
  -7   1  -4   11.07    0.31
  -7   1  -4   11.74    0.34
   7  -1   4   11.95    0.39
   7   0  -4   20.08    0.53
  -7   0   4   19.70    0.41
   6   0  -4    1.37    0.14
  -6   0   4    1.25    0.10
   5   0  -4    1.69    0.15
  -5   0   4    1.51    0.10
  -5   0   4    1.66    0.09
   4   0  -4   12.14    0.32
  -4   0   4   12.53    0.27
  -4   0   4   12.70    0.25
   3   0  -4   63.38    1.01
   3   0  -4   61.35    1.02
  -3   0   4   61.80    0.95
  -3   0   4   63.16    0.96
  -3   0   4   61.64    0.97
   2   0  -4  108.02    1.67
   2   0  -4  109.09    1.68
  -2   0   4  112.64    1.63
  -2   0   4  109.41    1.64
  -2   0   4  110.91    1.62
   1   0  -4   81.75    1.28
   1   0  -4   82.19    1.21
   1   0  -4   81.53    1.23
  -1   0   4   80.76    1.23
  -1   0   4   82.82    1.23
  -1   0   4   82.23    1.24
   0   0  -4  133.48    1.96
   0   0  -4  135.66    1.97
   0   0   4  134.71    1.98
   0   0   4  132.66    1.99
   0   0   4  136.70    1.98
  -1   0  -4   57.33    0.89
  -1   0  -4   59.09    0.90
  -1   0  -4   56.70    0.89
   1   0   4   57.41    0.91
   1   0   4   57.33    0.90
   1   0   4   57.48    0.90
  -2   0  -4    4.61    0.14
  -2   0  -4    4.64    0.14
  -2   0  -4    4.48    0.14
   2   0   4    4.80    0.15
   2   0   4    4.60    0.14
   2   0   4    4.53    0.14
  -3   0  -4  134.88    1.98
  -3   0  -4  134.42    1.99
  -3   0  -4  129.53    1.98
   3   0   4  133.97    1.98
   3   0   4  130.93    1.97
  -4   0  -4   13.73    0.31
  -4   0  -4   13.80    0.30
  -4   0  -4   13.72    0.30
   4   0   4   13.49    0.33
   4   0   4   14.16    0.31
   4   0   4   13.82    0.30
  -5   0  -4   16.36    0.36
  -5   0  -4   16.22    0.35
  -5   0  -4   15.55    0.37
   5   0   4   16.30    0.37
   5   0   4   15.99    0.38
  -6   0  -4   10.64    0.30
  -6   0  -4   11.01    0.30
  -6   0  -4   10.40    0.28
   6   0   4   10.86    0.33
  -7   0  -4    1.64    0.14
  -7   0  -4    1.84    0.15
   7   0   4    1.59    0.15
   6  -1  -4   11.57    0.37
  -6   1   4   11.39    0.25
   5  -1  -4    4.37    0.21
  -5   1   4    4.55    0.14
   4  -1  -4   18.99    0.44
  -4   1   4   20.58    0.36
   3  -1  -4   -0.01    0.06
   3  -1  -4    0.09    0.06
  -3   1   4    0.10    0.03
   2  -1  -4   22.73    0.44
   2  -1  -4   23.26    0.45
  -2   1   4   22.57    0.37
  -2   1   4   22.71    0.37
  -2   1   4   22.56    0.38
   1  -1  -4   17.86    0.35
   1  -1  -4   18.00    0.37
  -1   1   4   18.29    0.31
  -1   1   4   17.51    0.30
  -1   1   4   17.32    0.31
  -1   1   4   17.40    0.30
   0  -1  -4   46.92    0.69
   0  -1  -4   46.15    0.76
   0  -1  -4   46.82    0.71
   0   1   4   45.79    0.71
   0   1   4   44.64    0.71
   0   1   4   44.58    0.72
  -1  -1  -4  134.40    1.95
  -1  -1  -4  134.22    1.96
  -1  -1  -4  130.29    2.00
   1   1   4  133.75    1.97
   1   1   4  134.46    1.96
   1   1   4  134.43    1.96
  -2  -1  -4   11.96    0.24
  -2  -1  -4   11.93    0.25
  -2  -1  -4   11.67    0.28
  -2  -1  -4   12.49    0.25
   2   1   4   12.25    0.25
   2   1   4   11.87    0.25
   2   1   4   12.20    0.25
  -3  -1  -4    7.62    0.19
  -3  -1  -4    7.90    0.20
  -3  -1  -4    7.66    0.19
   3   1   4    8.27    0.21
   3   1   4    7.65    0.19
   3   1   4    7.83    0.20
  -4  -1  -4   27.20    0.51
  -4  -1  -4   28.78    0.51
  -4  -1  -4   28.47    0.52
   4   1   4   27.60    0.51
   4   1   4   29.23    0.52
  -5  -1  -4    0.43    0.07
  -5  -1  -4    0.23    0.05
  -5  -1  -4    0.35    0.07
   5   1   4    0.36    0.06
   5   1   4    0.32    0.07
   5   1   4    0.39    0.07
  -6  -1  -4  156.42    2.35
  -6  -1  -4  154.02    2.37
  -6  -1  -4  152.25    2.34
   6   1   4  156.55    2.39
  -7  -1  -4    0.01    0.06
  -7  -1  -4   -0.08    0.05
   7   1   4    0.10    0.07
  -8  -1  -4    4.51    0.23
  -8  -1  -4    4.19    0.20
   8   1   4    4.00    0.23
   6  -2  -4    1.58    0.16
   5  -2  -4    3.62    0.21
   4  -2  -4   16.35    0.40
   3  -2  -4   32.74    0.61
   3  -2  -4   32.09    0.61
   2  -2  -4   12.23    0.29
   2  -2  -4   11.63    0.30
  -2   2   4   12.07    0.21
  -2   2   4   11.97    0.21
   1  -2  -4   64.30    1.04
   1  -2  -4   64.88    1.02
  -1   2   4   62.74    0.94
  -1   2   4   65.73    0.96
  -1   2   4   62.75    0.96
   0  -2  -4   18.59    0.38
   0   2   4   18.42    0.32
   0   2   4   18.80    0.32
   0   2   4   18.46    0.31
   0   2   4   18.90    0.32
  -1  -2  -4   34.75    0.55
  -1  -2  -4   35.68    0.54
  -1  -2  -4   33.05    0.60
   1   2   4   34.23    0.56
   1   2   4   33.84    0.55
   1   2   4   34.74    0.55
  -2  -2  -4  282.50    4.07
  -2  -2  -4  284.42    4.08
  -2  -2  -4  285.41    4.12
   2   2   4  283.31    4.08
   2   2   4  282.01    4.09
   2   2   4  282.64    4.08
  -3  -2  -4   56.03    0.92
  -3  -2  -4   55.58    0.87
  -3  -2  -4   54.47    0.87
  -3  -2  -4   55.03    0.89
   3   2   4   53.86    0.87
   3   2   4   54.39    0.88
   3   2   4   54.62    0.87
  -4  -2  -4    4.03    0.15
  -4  -2  -4    3.67    0.14
  -4  -2  -4    3.48    0.14
  -4  -2  -4    3.57    0.15
   4   2   4    3.99    0.17
   4   2   4    3.64    0.14
   4   2   4    3.55    0.14
  -5  -2  -4    7.00    0.21
  -5  -2  -4    7.43    0.26
  -5  -2  -4    6.99    0.21
   5   2   4    7.45    0.21
   5   2   4    7.40    0.22
   5   2   4    7.10    0.22
  -6  -2  -4   19.93    0.43
  -6  -2  -4   20.53    0.43
   6   2   4   19.67    0.41
   6   2   4   19.82    0.44
   6   2   4   20.14    0.43
  -7  -2  -4    2.59    0.15
   7   2   4    2.39    0.17
  -8  -2  -4    1.00    0.12
   8   2   4    0.81    0.12
   5  -3  -4    0.75    0.12
   4  -3  -4   -0.01    0.06
   3  -3  -4    4.15    0.19
   3  -3  -4    4.09    0.19
   2  -3  -4   -0.08    0.06
   2  -3  -4   -0.11    0.05
   1  -3  -4   11.58    0.27
   1  -3  -4   11.68    0.30
  -1   3   4   11.36    0.20
   0  -3  -4   71.58    1.16
   0  -3  -4   73.45    1.12
   0   3   4   71.93    1.06
   0   3   4   70.64    1.07
   0   3   4   73.83    1.08
   0   3   4   71.85    1.08
  -1  -3  -4    4.57    0.17
   1   3   4    4.47    0.13
   1   3   4    4.79    0.12
   1   3   4    4.61    0.12
  -2  -3  -4  267.14    3.95
  -2  -3  -4  273.65    3.88
  -2  -3  -4  269.19    3.90
   2   3   4  271.54    3.91
   2   3   4  271.98    3.90
   2   3   4  270.13    3.90
  -3  -3  -4    7.95    0.22
  -3  -3  -4    8.02    0.20
  -3  -3  -4    8.21    0.20
   3   3   4    8.29    0.20
   3   3   4    7.95    0.21
   3   3   4    8.19    0.20
  -4  -3  -4    0.33    0.06
  -4  -3  -4    0.34    0.06
  -4  -3  -4    0.37    0.07
   4   3   4    0.32    0.06
   4   3   4    0.28    0.06
   4   3   4    0.53    0.07
  -5  -3  -4   13.80    0.32
  -5  -3  -4   14.28    0.32
   5   3   4   13.73    0.32
   5   3   4   13.11    0.31
   5   3   4   13.76    0.31
  -6  -3  -4    8.99    0.26
   6   3   4    9.53    0.26
   6   3   4    9.57    0.27
   6   3   4   10.12    0.27
  -7  -3  -4    1.07    0.11
   7   3   4    1.04    0.11
   7   3   4    1.05    0.11
  -8  -3  -4    4.59    0.21
   8   3   4    4.32    0.22
   5  -4  -4    0.86    0.13
   4  -4  -4    0.73    0.11
   3  -4  -4    0.47    0.09
   3  -4  -4    0.44    0.10
   2  -4  -4   13.24    0.33
   2  -4  -4   13.72    0.37
   1  -4  -4   15.00    0.38
   1  -4  -4   15.56    0.34
   0  -4  -4   56.88    0.90
   0  -4  -4   53.70    0.95
   0   4   4   55.67    0.84
  -1  -4  -4    1.02    0.10
   1   4   4    1.19    0.07
   1   4   4    1.17    0.07
   1   4   4    1.27    0.07
  -2  -4  -4    3.38    0.16
   2   4   4    3.43    0.12
   2   4   4    3.38    0.12
   2   4   4    3.25    0.12
  -3  -4  -4    0.25    0.05
  -3  -4  -4    0.14    0.06
   3   4   4    0.25    0.05
   3   4   4    0.13    0.05
   3   4   4    0.19    0.05
  -4  -4  -4   15.85    0.33
  -4  -4  -4   15.85    0.33
  -4  -4  -4   15.91    0.34
   4   4   4   15.29    0.33
   4   4   4   15.98    0.35
   4   4   4   16.12    0.34
  -5  -4  -4   35.01    0.63
  -5  -4  -4   35.14    0.63
   5   4   4   35.10    0.63
   5   4   4   33.97    0.63
  -6  -4  -4   12.19    0.31
  -6  -4  -4   12.25    0.31
   6   4   4   12.11    0.31
   6   4   4   12.10    0.30
  -7  -4  -4    3.91    0.18
   7   4   4    3.93    0.18
   7   4   4    3.75    0.17
  -8  -4  -4    3.40    0.19
  -9  -4  -4    0.05    0.07
   4  -5  -4   15.68    0.44
   3  -5  -4    0.07    0.07
   3  -5  -4    0.11    0.08
   2  -5  -4    0.19    0.09
   2  -5  -4    0.02    0.07
   1  -5  -4   23.63    0.48
   1  -5  -4   23.44    0.53
   0  -5  -4    0.33    0.09
   0   5   4    0.39    0.04
  -1  -5  -4    0.27    0.08
   1   5   4    0.32    0.05
   1   5   4    0.33    0.04
  -2  -5  -4    5.77    0.22
   2   5   4    5.65    0.16
   2   5   4    5.61    0.16
   2   5   4    5.57    0.17
  -3  -5  -4  112.33    1.77
   3   5   4  116.68    1.73
   3   5   4  113.31    1.74
   3   5   4  114.67    1.73
  -4  -5  -4    1.15    0.11
  -4  -5  -4    1.08    0.09
   4   5   4    1.06    0.10
   4   5   4    0.90    0.09
   4   5   4    0.88    0.09
  -5  -5  -4   12.44    0.30
  -5  -5  -4   13.17    0.31
   5   5   4   13.01    0.33
   5   5   4   13.13    0.31
   5   5   4   12.57    0.31
  -6  -5  -4    6.98    0.23
  -6  -5  -4    7.03    0.23
   6   5   4    6.96    0.23
   6   5   4    6.84    0.23
  -7  -5  -4   10.35    0.30
   7   5   4    9.96    0.30
  -8  -5  -4    0.46    0.10
   8   5   4    0.35    0.09
  -9  -5  -4   -0.07    0.07
   3  -6  -4    0.52    0.13
   2  -6  -4    4.39    0.25
   1  -6  -4   34.83    0.74
   0  -6  -4    1.99    0.17
   0   6   4    1.92    0.09
  -1  -6  -4    5.64    0.24
   1   6   4    5.66    0.16
  -2  -6  -4   26.13    0.57
   2   6   4   26.36    0.49
   2   6   4   26.04    0.48
   2   6   4   26.80    0.47
  -3  -6  -4    5.84    0.23
   3   6   4    5.46    0.18
   3   6   4    5.25    0.19
   3   6   4    5.76    0.18
  -4  -6  -4    1.12    0.11
   4   6   4    1.12    0.10
   4   6   4    0.91    0.10
   4   6   4    0.96    0.10
   5   6   4    0.91    0.10
   5   6   4    0.78    0.10
   5   6   4    1.03    0.11
  -6  -6  -4    3.49    0.17
  -6  -6  -4    3.51    0.20
   6   6   4    3.36    0.17
  -7  -6  -4    0.29    0.09
   7   6   4    0.04    0.07
  -8  -6  -4    0.36    0.10
   8   6   4    0.29    0.09
   1  -7  -4   30.54    0.72
   0  -7  -4    0.48    0.12
   0   7   4    0.35    0.05
  -1  -7  -4    3.00    0.21
   1   7   4    3.18    0.13
  -2  -7  -4    3.69    0.21
   2   7   4    3.26    0.13
   2   7   4    3.33    0.15
  -3  -7  -4    0.35    0.10
   3   7   4    0.26    0.06
   3   7   4    0.46    0.08
   3   7   4    0.41    0.07
  -4  -7  -4    5.79    0.24
   4   7   4    5.88    0.21
   4   7   4    5.95    0.20
   4   7   4    5.83    0.21
   5   7   4   15.27    0.37
   5   7   4   15.01    0.39
   6   7   4    1.33    0.13
   7   7   4   -0.01    0.07
  -8  -7  -4    1.60    0.16
   8   7   4    1.47    0.16
   0  -8  -4    8.85    0.37
   0   8   4    8.42    0.21
  -1  -8  -4    4.68    0.28
   1   8   4    4.92    0.17
  -2  -8  -4    1.86    0.19
   2   8   4    1.92    0.13
  -3  -8  -4    0.32    0.11
   3   8   4    0.13    0.06
   3   8   4    0.19    0.07
  -4  -8  -4    0.22    0.10
   4   8   4    0.19    0.07
   4   8   4    0.29    0.08
   5   8   4    4.35    0.20
   5   8   4    4.35    0.21
   6   8   4    3.62    0.20
   7   8   4    2.44    0.18
  -3  -9  -4    3.60    0.26
   3   9   4    3.65    0.19
  -4  -9  -4    5.53    0.29
   4   9   4    6.06    0.22
   4   9   4    6.50    0.25
   5   9   4    0.69    0.11
   5   9   4    0.66    0.11
   4   7  -5    8.92    0.32
  -4  -7   5    8.67    0.32
   3   7  -5    0.32    0.09
   2   7  -5    6.96    0.27
   1   7  -5    2.01    0.17
  -6  -6   5    0.58    0.12
  -5  -6   5    7.33    0.28
   4   6  -5    1.99    0.15
  -4  -6   5    1.58    0.15
   3   6  -5    0.61    0.10
  -3  -6   5    0.80    0.11
   2   6  -5    4.24    0.20
  -2  -6   5    4.36    0.22
   1   6  -5    1.16    0.12
   0   6  -5    0.74    0.10
  -1   6  -5   28.42    0.60
  -6  -5   5   13.71    0.38
  -5  -5   5    1.65    0.15
   4   5  -5   13.13    0.35
   4   5  -5   13.42    0.35
  -4  -5   5   13.52    0.36
   3   5  -5   42.98    0.79
   3   5  -5   42.19    0.79
  -3  -5   5   43.14    0.79
   2   5  -5    2.47    0.19
   2   5  -5    2.31    0.14
  -2  -5   5    2.64    0.16
  -2  -5   5    2.60    0.16
   1   5  -5    0.03    0.06
  -1  -5   5    0.00    0.06
  -1  -5   5   -0.06    0.05
   0   5  -5    2.03    0.14
  -1   5  -5    1.73    0.13
  -2   5  -5    0.65    0.10
  -2   5  -5    0.60    0.10
  -3   5  -5    0.72    0.11
  -3   5  -5    0.93    0.11
  -7  -4   5    2.03    0.17
  -7  -4   5    2.18    0.16
  -6  -4   5    6.62    0.24
  -6  -4   5    6.52    0.26
  -5  -4   5    1.46    0.13
  -5  -4   5    1.28    0.13
  -4  -4   5    0.93    0.12
  -4  -4   5    0.92    0.10
   3   4  -5    9.53    0.27
   3   4  -5    9.57    0.26
  -3  -4   5    9.31    0.27
  -3  -4   5    9.63    0.28
   2   4  -5    1.47    0.11
   2   4  -5    1.58    0.12
  -2  -4   5    1.96    0.13
  -2  -4   5    1.58    0.12
   1   4  -5    6.74    0.22
   1   4  -5    6.61    0.22
  -1  -4   5    6.59    0.22
  -1  -4   5    6.79    0.22
   0   4  -5  127.21    1.96
   0   4  -5  125.94    1.96
   0  -4   5  126.22    1.96
   0  -4   5  127.27    1.94
  -1   4  -5   12.18    0.31
  -1   4  -5   11.65    0.30
   1  -4   5   11.57    0.29
  -2   4  -5    7.89    0.26
  -2   4  -5    7.56    0.24
   2  -4   5    7.90    0.27
  -3   4  -5    0.04    0.06
  -3   4  -5   -0.06    0.05
   3  -4   5   -0.01    0.06
  -4   4  -5    0.71    0.11
  -4   4  -5    0.76    0.10
   4  -4   5    0.88    0.13
   7   3  -5    1.77    0.17
  -7  -3   5    2.06    0.17
  -7  -3   5    1.86    0.14
   6   3  -5    0.15    0.09
  -6  -3   5    0.20    0.07
  -6  -3   5    0.29    0.07
  -5  -3   5    6.96    0.23
  -5  -3   5    7.04    0.24
  -5  -3   5    6.94    0.25
  -4  -3   5   15.09    0.37
  -4  -3   5   14.84    0.35
  -4  -3   5   15.41    0.36
   3   3  -5    5.74    0.18
  -3  -3   5    5.56    0.20
  -3  -3   5    5.68    0.20
  -3  -3   5    5.85    0.20
   2   3  -5    3.03    0.14
   2   3  -5    3.29    0.14
  -2  -3   5    3.23    0.15
  -2  -3   5    2.85    0.14
  -2  -3   5    3.35    0.15
   1   3  -5    0.19    0.06
   1   3  -5    0.28    0.06
  -1  -3   5    0.21    0.06
  -1  -3   5    0.23    0.07
   0   3  -5   85.59    1.33
   0   3  -5   83.37    1.33
   0  -3   5   83.81    1.33
   0  -3   5   83.16    1.32
  -1   3  -5   15.07    0.35
  -1   3  -5   15.84    0.35
   1  -3   5   15.18    0.34
   1  -3   5   15.74    0.35
  -2   3  -5    5.56    0.19
  -2   3  -5    5.58    0.19
  -2   3  -5    5.07    0.20
   2  -3   5    5.17    0.18
  -3   3  -5    3.56    0.16
  -3   3  -5    3.46    0.17
  -3   3  -5    3.34    0.18
   3  -3   5    3.71    0.20
  -4   3  -5   10.69    0.29
  -4   3  -5   10.63    0.31
   4  -3   5   10.53    0.34
  -5   3  -5    2.77    0.16
  -5   3  -5    2.88    0.18
   5  -3   5    2.88    0.21
   7   2  -5   -0.02    0.09
  -7  -2   5   -0.02    0.06
  -7  -2   5    0.02    0.06
   6   2  -5    0.03    0.08
  -6  -2   5    0.18    0.06
  -6  -2   5    0.16    0.06
   5   2  -5    4.93    0.22
  -5  -2   5    5.03    0.19
  -5  -2   5    5.23    0.18
  -5  -2   5    4.79    0.19
  -4  -2   5   30.67    0.59
  -4  -2   5   30.43    0.56
  -4  -2   5   31.21    0.58
   3   2  -5   40.43    0.73
  -3  -2   5   38.83    0.69
  -3  -2   5   40.01    0.71
  -3  -2   5   39.66    0.69
   2   2  -5   15.24    0.31
   2   2  -5   15.15    0.33
  -2  -2   5   15.50    0.34
  -2  -2   5   14.97    0.33
  -2  -2   5   15.49    0.33
   1   2  -5    5.13    0.17
   1   2  -5    5.25    0.17
  -1  -2   5    5.42    0.17
  -1  -2   5    5.31    0.18
  -1  -2   5    5.52    0.18
   0   2  -5    0.76    0.08
   0   2  -5    0.61    0.07
   0  -2   5    0.65    0.08
   0  -2   5    0.79    0.09
   0  -2   5    0.65    0.08
  -1   2  -5    0.27    0.06
  -1   2  -5    0.25    0.06
   1  -2   5    0.24    0.07
   1  -2   5    0.38    0.07
  -2   2  -5   34.19    0.61
  -2   2  -5   33.17    0.61
  -2   2  -5   34.24    0.63
   2  -2   5   32.77    0.60
   2  -2   5   33.53    0.61
  -3   2  -5   31.62    0.61
  -3   2  -5   32.40    0.60
  -3   2  -5   32.05    0.59
   3  -2   5   31.92    0.58
  -4   2  -5   15.23    0.36
  -4   2  -5   14.56    0.37
  -4   2  -5   14.99    0.35
   4  -2   5   14.79    0.39
  -5   2  -5    1.64    0.13
  -5   2  -5    1.37    0.13
   5  -2   5    1.64    0.15
  -6   2  -5    6.36    0.26
  -6   2  -5    6.44    0.24
   6  -2   5    6.26    0.29
   7   1  -5    0.08    0.10
  -7  -1   5    0.03    0.06
   6   1  -5   56.56    1.04
  -6  -1   5   57.80    0.97
  -6  -1   5   56.40    1.04
   5   1  -5    0.38    0.09
  -5  -1   5    0.42    0.06
  -5  -1   5    0.22    0.06
   4   1  -5   31.43    0.61
  -4  -1   5   30.44    0.57
  -4  -1   5   31.29    0.56
  -4  -1   5   31.16    0.55
   3   1  -5   36.68    0.67
  -3  -1   5   37.36    0.63
  -3  -1   5   36.63    0.64
  -3  -1   5   36.25    0.63
   2   1  -5   34.38    0.58
   2   1  -5   35.66    0.65
  -2  -1   5   34.61    0.61
  -2  -1   5   35.31    0.60
  -2  -1   5   34.60    0.60
   1   1  -5   21.64    0.40
   1   1  -5   20.82    0.39
  -1  -1   5   21.57    0.42
  -1  -1   5   20.91    0.40
  -1  -1   5   21.54    0.40
   0   1  -5   62.81    0.99
   0   1  -5   63.06    1.00
   0  -1   5   62.88    1.00
   0  -1   5   64.05    1.02
   0  -1   5   62.43    1.00
  -1   1  -5   41.70    0.70
  -1   1  -5   40.72    0.70
   1  -1   5   42.41    0.71
   1  -1   5   41.56    0.71
   1  -1   5   41.87    0.70
  -2   1  -5   21.38    0.42
  -2   1  -5   20.93    0.41
  -2   1  -5   20.51    0.56
   2  -1   5   20.98    0.42
   2  -1   5   21.47    0.41
  -3   1  -5    0.40    0.07
  -3   1  -5    0.28    0.06
  -3   1  -5    0.30    0.06
   3  -1   5    0.33    0.06
   3  -1   5    0.25    0.06
  -4   1  -5    0.85    0.09
  -4   1  -5    0.74    0.09
  -4   1  -5    0.88    0.09
   4  -1   5    0.79    0.08
   4  -1   5    0.63    0.10
  -5   1  -5   17.50    0.39
  -5   1  -5   17.56    0.41
   5  -1   5   16.99    0.43
  -6   1  -5   -0.02    0.06
  -6   1  -5    0.02    0.06
   6  -1   5   -0.10    0.07
  -7   1  -5    0.11    0.07
  -7   1  -5    0.26    0.08
   7  -1   5    0.28    0.10
   6   0  -5    8.88    0.33
  -6   0   5    8.83    0.24
   5   0  -5    0.33    0.09
  -5   0   5    0.28    0.06
   4   0  -5    2.57    0.17
  -4   0   5    2.82    0.11
  -4   0   5    2.61    0.12
   3   0  -5  120.74    1.86
   3   0  -5  118.21    1.87
  -3   0   5  121.70    1.80
  -3   0   5  118.75    1.81
  -3   0   5  122.95    1.79
   2   0  -5   -0.05    0.07
  -2   0   5    0.02    0.04
  -2   0   5    0.07    0.04
  -2   0   5   -0.02    0.04
   1   0  -5   79.01    1.27
   1   0  -5   80.42    1.18
  -1   0   5   78.37    1.21
  -1   0   5   79.16    1.21
  -1   0   5   78.15    1.22
   0   0  -5   62.27    1.00
   0   0  -5   63.76    0.99
   0   0  -5   65.77    1.06
   0   0   5   64.19    1.00
   0   0   5   64.00    1.00
   0   0   5   64.29    1.01
  -1   0  -5   24.06    0.43
  -1   0  -5   23.52    0.43
   1   0   5   23.16    0.43
   1   0   5   24.19    0.44
   1   0   5   23.74    0.44
  -2   0  -5    5.29    0.16
  -2   0  -5    5.59    0.16
   2   0   5    5.19    0.17
   2   0   5    5.03    0.16
   2   0   5    5.27    0.17
  -3   0  -5    0.26    0.06
  -3   0  -5    0.27    0.06
   3   0   5    0.23    0.06
   3   0   5    0.38    0.06
  -4   0  -5    1.26    0.10
  -4   0  -5    1.43    0.11
  -4   0  -5    1.37    0.11
   4   0   5    1.48    0.10
   4   0   5    1.38    0.11
  -5   0  -5    0.19    0.06
  -5   0  -5    0.24    0.07
  -5   0  -5    0.14    0.06
   5   0   5    0.21    0.08
   5   0   5    0.21    0.06
  -6   0  -5   14.62    0.36
  -6   0  -5   13.86    0.41
   6   0   5   14.68    0.40
  -7   0  -5   10.09    0.31
   7   0   5   10.38    0.36
   6  -1  -5   -0.11    0.08
  -6   1   5    0.05    0.04
   5  -1  -5    7.53    0.29
  -5   1   5    7.81    0.20
   4  -1  -5    6.91    0.26
  -4   1   5    7.44    0.18
   3  -1  -5   27.57    0.56
   3  -1  -5   28.69    0.56
  -3   1   5   28.81    0.49
   2  -1  -5   10.18    0.28
   2  -1  -5   10.28    0.29
  -2   1   5   10.43    0.21
  -2   1   5   10.65    0.23
  -2   1   5   10.66    0.22
   1  -1  -5   14.51    0.35
  -1   1   5   14.66    0.29
  -1   1   5   15.06    0.28
  -1   1   5   15.15    0.29
   0  -1  -5    6.36    0.22
   0  -1  -5    6.55    0.15
   0   1   5    6.39    0.17
   0   1   5    6.72    0.17
   0   1   5    6.36    0.17
  -1  -1  -5    0.04    0.03
  -1  -1  -5    0.16    0.07
  -1  -1  -5    0.21    0.04
   1   1   5    0.01    0.04
   1   1   5    0.00    0.04
   1   1   5    0.05    0.04
  -2  -1  -5   10.71    0.24
  -2  -1  -5   10.54    0.29
  -2  -1  -5   10.93    0.24
   2   1   5   10.99    0.25
   2   1   5   11.01    0.25
   2   1   5   10.72    0.25
  -3  -1  -5   33.41    0.58
  -3  -1  -5   33.48    0.58
   3   1   5   33.18    0.59
   3   1   5   33.43    0.59
   3   1   5   33.72    0.60
  -4  -1  -5   16.85    0.36
  -4  -1  -5   17.01    0.36
   4   1   5   16.70    0.36
   4   1   5   17.21    0.36
  -5  -1  -5    1.84    0.12
  -5  -1  -5    1.81    0.12
   5   1   5    1.65    0.14
   5   1   5    1.76    0.12
   5   1   5    1.92    0.12
  -6  -1  -5    4.55    0.19
   6   1   5    5.47    0.23
  -7  -1  -5    0.51    0.09
   7   1   5    0.46    0.10
   8   1   5    1.63    0.16
   5  -2  -5    2.33    0.20
   4  -2  -5    0.10    0.07
   3  -2  -5    2.96    0.17
   3  -2  -5    2.88    0.17
  -3   2   5    3.25    0.10
   2  -2  -5   38.65    0.72
   2  -2  -5   38.62    0.70
  -2   2   5   39.54    0.62
   1  -2  -5   40.59    0.73
  -1   2   5   41.19    0.65
  -1   2   5   40.01    0.63
  -1   2   5   40.36    0.64
   0  -2  -5   -0.08    0.06
   0   2   5    0.04    0.03
   0   2   5    0.00    0.03
   0   2   5    0.00    0.03
  -1  -2  -5    5.95    0.21
  -1  -2  -5    6.12    0.14
   1   2   5    5.91    0.16
   1   2   5    5.85    0.16
   1   2   5    5.82    0.16
  -2  -2  -5    0.42    0.06
  -2  -2  -5    0.33    0.05
  -2  -2  -5    0.43    0.08
   2   2   5    0.31    0.05
   2   2   5    0.48    0.06
   2   2   5    0.31    0.05
  -3  -2  -5    5.02    0.19
  -3  -2  -5    5.10    0.16
  -3  -2  -5    5.00    0.16
   3   2   5    5.15    0.17
   3   2   5    5.55    0.17
   3   2   5    5.02    0.16
  -4  -2  -5   49.87    0.84
  -4  -2  -5   48.53    0.81
  -4  -2  -5   48.87    0.82
   4   2   5   48.45    0.82
   4   2   5   49.12    0.82
  -5  -2  -5    3.51    0.15
  -5  -2  -5    3.31    0.16
   5   2   5    3.58    0.16
   5   2   5    3.45    0.15
  -6  -2  -5    9.28    0.27
  -6  -2  -5   10.03    0.29
   6   2   5    9.97    0.27
   6   2   5   10.02    0.30
   6   2   5    9.54    0.28
  -7  -2  -5    3.66    0.19
   7   2   5    3.67    0.21
  -8  -2  -5    1.27    0.13
   8   2   5    1.35    0.14
   5  -3  -5   12.81    0.41
   4  -3  -5    2.75    0.19
   3  -3  -5    4.63    0.21
   3  -3  -5    4.89    0.22
   2  -3  -5    3.44    0.17
   2  -3  -5    3.45    0.18
   1  -3  -5    0.04    0.07
   1  -3  -5    0.16    0.07
  -1   3   5    0.13    0.03
   0  -3  -5   69.33    1.16
   0   3   5   70.01    1.05
   0   3   5   70.28    1.06
   0   3   5   69.18    1.04
  -1  -3  -5    8.43    0.25
   1   3   5    8.64    0.20
   1   3   5    8.36    0.20
   1   3   5    8.69    0.20
  -2  -3  -5   15.42    0.28
  -2  -3  -5   14.64    0.35
   2   3   5   15.13    0.30
   2   3   5   14.66    0.30
   2   3   5   14.65    0.31
  -3  -3  -5    1.54    0.10
  -3  -3  -5    1.49    0.13
  -3  -3  -5    1.36    0.10
   3   3   5    1.48    0.10
   3   3   5    1.48    0.10
   3   3   5    1.37    0.09
  -4  -3  -5    0.26    0.07
  -4  -3  -5    0.18    0.07
  -4  -3  -5    0.24    0.05
   4   3   5    0.20    0.06
   4   3   5    0.17    0.06
   4   3   5    0.17    0.06
  -5  -3  -5    0.24    0.06
  -5  -3  -5    0.23    0.06
   5   3   5    0.26    0.06
   5   3   5    0.21    0.06
  -6  -3  -5    5.79    0.21
  -6  -3  -5    6.18    0.22
   6   3   5    5.99    0.22
   6   3   5    5.95    0.22
   6   3   5    6.11    0.21
   7   3   5   68.58    1.15
   7   3   5   65.99    1.15
   7   3   5   66.66    1.15
  -8  -3  -5    1.16    0.13
   8   3   5    1.05    0.12
   4  -4  -5    0.44    0.11
   3  -4  -5    6.91    0.27
   3  -4  -5    6.28    0.25
   2  -4  -5   20.65    0.46
   2  -4  -5   21.25    0.50
   1  -4  -5   11.60    0.30
   1  -4  -5   11.57    0.33
   0  -4  -5   43.81    0.82
   0   4   5   45.88    0.71
  -1  -4  -5   10.47    0.30
   1   4   5   10.60    0.23
   1   4   5   10.75    0.22
   1   4   5   10.37    0.23
  -2  -4  -5    3.53    0.18
   2   4   5    3.43    0.13
   2   4   5    3.63    0.13
   2   4   5    3.25    0.13
  -3  -4  -5  196.28    3.06
  -3  -4  -5  205.35    3.04
   3   4   5  207.43    3.01
   3   4   5  203.95    3.00
   3   4   5  205.08    2.99
  -4  -4  -5   10.19    0.28
  -4  -4  -5    9.95    0.25
  -4  -4  -5    9.99    0.25
   4   4   5    9.93    0.26
   4   4   5    9.74    0.26
   4   4   5   10.25    0.27
  -5  -4  -5    6.77    0.21
  -5  -4  -5    6.51    0.21
   5   4   5    6.39    0.21
   5   4   5    6.80    0.21
  -6  -4  -5    6.43    0.22
  -6  -4  -5    6.69    0.23
   6   4   5    6.58    0.22
   6   4   5    6.70    0.23
  -7  -4  -5    4.99    0.21
   7   4   5    5.00    0.21
  -8  -4  -5    1.90    0.16
   3  -5  -5    0.16    0.09
   3  -5  -5    0.20    0.10
   2  -5  -5    5.23    0.25
   2  -5  -5    5.02    0.22
   1  -5  -5    9.66    0.29
   1  -5  -5   10.17    0.33
   0  -5  -5    4.64    0.22
   0   5   5    4.93    0.13
  -1  -5  -5    5.73    0.23
   1   5   5    5.40    0.16
   1   5   5    5.52    0.14
  -2  -5  -5    7.85    0.26
   2   5   5    7.84    0.20
   2   5   5    7.83    0.20
   2   5   5    7.32    0.21
  -3  -5  -5  126.73    1.95
   3   5   5  123.74    1.88
   3   5   5  123.00    1.90
   3   5   5  123.72    1.88
  -4  -5  -5    0.00    0.06
   4   5   5    0.06    0.05
   4   5   5   -0.05    0.05
   4   5   5    0.06    0.05
  -5  -5  -5    5.02    0.18
   5   5   5    5.03    0.20
   5   5   5    4.99    0.19
   5   5   5    5.05    0.19
  -6  -5  -5   11.86    0.31
  -6  -5  -5   11.04    0.31
   6   5   5   10.99    0.37
   6   5   5   11.62    0.31
  -7  -5  -5    1.41    0.14
   7   5   5    1.12    0.13
  -8  -5  -5    3.81    0.21
   8   5   5    3.99    0.21
   2  -6  -5    0.77    0.14
   1  -6  -5   42.91    0.88
   0  -6  -5    6.95    0.29
   0   6   5    6.35    0.16
  -1  -6  -5    0.66    0.12
   1   6   5    0.74    0.07
  -2  -6  -5    0.13    0.08
   2   6   5    0.14    0.05
   2   6   5    0.19    0.05
  -3  -6  -5    1.11    0.13
   3   6   5    1.18    0.11
   3   6   5    1.08    0.10
   3   6   5    1.28    0.10
  -4  -6  -5    9.44    0.29
   4   6   5    9.02    0.26
   4   6   5    9.47    0.27
   4   6   5    8.85    0.25
   5   6   5   12.50    0.32
   5   6   5   12.18    0.34
   5   6   5   13.16    0.33
   6   6   5    9.06    0.28
  -7  -6  -5    0.86    0.13
   7   6   5    0.97    0.12
  -8  -6  -5   -0.03    0.07
   8   6   5    0.02    0.08
   1  -7  -5    3.78    0.26
   0  -7  -5   18.71    0.52
   0   7   5   17.97    0.33
  -1  -7  -5    1.98    0.20
   1   7   5    2.34    0.12
  -2  -7  -5    4.04    0.23
   2   7   5    4.14    0.16
  -3  -7  -5    1.17    0.14
   3   7   5    1.43    0.11
   3   7   5    1.20    0.11
  -4  -7  -5    3.47    0.21
   4   7   5    4.21    0.18
   4   7   5    4.10    0.19
   4   7   5    3.91    0.17
   5   7   5    0.00    0.06
   5   7   5    0.08    0.06
   6   7   5   -0.02    0.07
   7   7   5    5.30    0.24
   8   7   5    9.72    0.34
  -1  -8  -5    0.23    0.12
   1   8   5    0.33    0.06
  -2  -8  -5    1.54    0.18
   2   8   5    1.50    0.12
  -3  -8  -5   11.65    0.39
   3   8   5   10.80    0.27
   3   8   5   11.35    0.31
  -4  -8  -5    1.40    0.16
   4   8   5    1.31    0.12
   4   8   5    1.45    0.13
   5   8   5    0.01    0.07
   5   8   5    0.27    0.08
   6   8   5    0.21    0.09
   7   8   5    0.21    0.09
  -4  -6   6    1.23    0.14
   3   6  -6    1.85    0.16
  -3  -6   6    2.16    0.18
   2   6  -6    5.20    0.23
  -2  -6   6    4.80    0.23
   1   6  -6    1.11    0.13
   0   6  -6   -0.09    0.06
  -5  -5   6    3.97    0.21
  -4  -5   6    3.14    0.20
   3   5  -6    2.26    0.16
  -3  -5   6    2.14    0.17
   2   5  -6    0.20    0.07
  -2  -5   6    0.16    0.08
   1   5  -6    0.80    0.10
  -1  -5   6    0.73    0.11
   0   5  -6    1.45    0.13
  -1   5  -6    5.76    0.24
  -2   5  -6    2.07    0.16
  -6  -4   6    5.76    0.24
  -6  -4   6    5.45    0.27
  -5  -4   6    1.04    0.12
  -4  -4   6    5.26    0.22
   3   4  -6    1.89    0.13
  -3  -4   6    1.70    0.14
   2   4  -6    0.75    0.09
   2   4  -6    0.71    0.09
  -2  -4   6    0.69    0.10
   1   4  -6   -0.04    0.05
   1   4  -6   -0.01    0.05
  -1  -4   6   -0.01    0.06
  -1  -4   6   -0.03    0.06
   0   4  -6    4.09    0.18
   0  -4   6    4.25    0.19
   0  -4   6    4.35    0.20
  -1   4  -6    2.79    0.16
   1  -4   6    2.73    0.15
  -2   4  -6   17.50    0.42
  -3   4  -6    0.82    0.11
   3  -4   6    0.61    0.11
  -6  -3   6    1.01    0.11
  -6  -3   6    0.93    0.12
  -5  -3   6    5.11    0.21
  -5  -3   6    4.57    0.21
  -4  -3   6    3.30    0.17
  -4  -3   6    3.53    0.18
  -3  -3   6    2.00    0.14
  -3  -3   6    1.78    0.13
  -3  -3   6    2.14    0.14
   2   3  -6   92.43    1.42
   2   3  -6   88.39    1.44
  -2  -3   6   87.18    1.44
  -2  -3   6   92.00    1.44
   1   3  -6    3.10    0.15
   1   3  -6    3.26    0.15
  -1  -3   6    3.19    0.16
  -1  -3   6    2.92    0.15
   0   3  -6    3.93    0.17
   0   3  -6    3.97    0.17
   0  -3   6    3.79    0.17
   0  -3   6    3.89    0.18
  -1   3  -6    0.90    0.10
  -1   3  -6    1.07    0.11
   1  -3   6    0.98    0.11
   1  -3   6    1.01    0.11
  -2   3  -6    5.38    0.20
   2  -3   6    5.14    0.20
  -3   3  -6    7.36    0.25
  -4   3  -6    7.29    0.25
   4  -3   6    6.71    0.29
  -6  -2   6   25.40    0.50
  -6  -2   6   24.89    0.55
  -5  -2   6    1.44    0.13
  -5  -2   6    1.40    0.12
  -4  -2   6   -0.01    0.05
  -4  -2   6   -0.06    0.05
  -4  -2   6    0.12    0.06
   3   2  -6    6.11    0.25
  -3  -2   6    6.08    0.22
  -3  -2   6    6.43    0.21
  -3  -2   6    6.25    0.21
  -2  -2   6   10.56    0.28
  -2  -2   6   10.94    0.29
  -2  -2   6   11.70    0.29
   1   2  -6    1.72    0.11
   1   2  -6    1.74    0.11
  -1  -2   6    1.74    0.12
  -1  -2   6    1.79    0.13
  -1  -2   6    1.79    0.12
   0   2  -6    1.53    0.11
   0   2  -6    1.61    0.11
   0  -2   6    1.47    0.12
   0  -2   6    1.50    0.12
  -1   2  -6  176.92    2.60
  -1   2  -6  170.34    2.60
   1  -2   6  173.66    2.60
   1  -2   6  170.41    2.60
  -2   2  -6    0.81    0.09
  -2   2  -6    0.97    0.10
   2  -2   6    0.96    0.10
   2  -2   6    1.02    0.10
  -3   2  -6   26.16    0.53
  -3   2  -6   25.42    0.62
   3  -2   6   25.77    0.61
   3  -2   6   27.03    0.52
  -4   2  -6    0.40    0.08
   4  -2   6    0.23    0.09
  -5   2  -6    0.29    0.08
   5  -2   6    0.46    0.11
   6   1  -6   23.99    0.58
  -6  -1   6   23.61    0.50
   5   1  -6    0.21    0.09
  -5  -1   6    0.33    0.07
  -5  -1   6    0.38    0.06
  -4  -1   6   19.32    0.41
  -4  -1   6   19.18    0.39
  -4  -1   6   18.76    0.41
   3   1  -6   66.11    1.13
  -3  -1   6   67.14    1.07
  -3  -1   6   65.02    1.09
  -3  -1   6   67.80    1.08
   2   1  -6    9.58    0.30
  -2  -1   6    8.98    0.25
  -2  -1   6    9.29    0.24
  -2  -1   6    8.93    0.24
   1   1  -6    8.69    0.22
   1   1  -6    8.93    0.30
  -1  -1   6    8.90    0.23
  -1  -1   6    9.33    0.25
  -1  -1   6    8.40    0.24
   0   1  -6    3.54    0.14
   0   1  -6    3.99    0.15
   0  -1   6    3.48    0.15
   0  -1   6    3.51    0.16
   0  -1   6    3.64    0.15
  -1   1  -6   61.70    1.01
  -1   1  -6   62.87    1.02
   1  -1   6   63.54    1.03
   1  -1   6   62.68    1.03
  -2   1  -6    5.30    0.19
  -2   1  -6    5.56    0.19
   2  -1   6    5.36    0.19
   2  -1   6    5.24    0.18
  -3   1  -6   13.15    0.32
  -3   1  -6   12.96    0.32
   3  -1   6   13.04    0.31
   3  -1   6   12.78    0.32
  -4   1  -6    3.98    0.18
   4  -1   6    4.10    0.25
   4  -1   6    4.27    0.17
  -5   1  -6    4.44    0.19
   5  -1   6    4.20    0.22
  -6   1  -6    4.19    0.20
   6  -1   6    3.93    0.24
   6   0  -6    0.26    0.11
  -6   0   6    0.48    0.08
   5   0  -6    0.54    0.11
  -5   0   6    0.46    0.07
   4   0  -6    4.00    0.22
  -4   0   6    4.42    0.14
  -4   0   6    4.30    0.16
   3   0  -6   93.59    1.51
  -3   0   6   91.39    1.45
  -3   0   6   94.06    1.44
  -3   0   6   92.99    1.42
   2   0  -6   41.05    0.77
  -2   0   6   41.68    0.69
  -2   0   6   41.86    0.70
  -2   0   6   40.88    0.71
   1   0  -6    7.23    0.26
  -1   0   6    7.35    0.20
  -1   0   6    7.34    0.21
  -1   0   6    7.21    0.21
   0   0  -6    0.01    0.04
   0   0  -6   -0.08    0.09
   0   0   6    0.00    0.04
   0   0   6    0.00    0.05
   0   0   6   -0.01    0.05
  -1   0  -6    0.58    0.07
  -1   0  -6    0.61    0.07
   1   0   6    0.60    0.07
   1   0   6    0.61    0.08
   1   0   6    0.61    0.08
  -2   0  -6   21.96    0.43
  -2   0  -6   21.72    0.43
   2   0   6   21.76    0.43
   2   0   6   21.60    0.43
  -3   0  -6   35.20    0.63
  -3   0  -6   34.68    0.63
   3   0   6   34.16    0.63
   3   0   6   34.16    0.63
  -4   0  -6    5.05    0.19
  -4   0  -6    5.25    0.19
   4   0   6    5.39    0.20
   4   0   6    5.16    0.19
  -5   0  -6    5.59    0.21
   5   0   6    5.51    0.24
   5   0   6    5.72    0.21
  -6   0  -6    2.68    0.17
   6   0   6    2.51    0.20
  -7   0  -6    1.64    0.15
   7   0   6    1.48    0.16
   5  -1  -6   12.20    0.39
  -5   1   6   12.21    0.28
   4  -1  -6    0.36    0.09
  -4   1   6    0.43    0.06
   3  -1  -6   24.84    0.53
   3  -1  -6   24.32    0.53
  -3   1   6   24.94    0.46
  -3   1   6   24.98    0.44
   2  -1  -6   68.76    1.18
  -2   1   6   69.67    1.10
  -2   1   6   71.33    1.07
   1  -1  -6   58.92    1.03
  -1   1   6   62.26    0.96
  -1   1   6   62.22    0.95
  -1   1   6   57.79    0.96
   0  -1  -6   23.80    0.51
   0   1   6   23.73    0.44
   0   1   6   23.70    0.45
   0   1   6   24.08    0.44
  -1  -1  -6   45.25    0.74
  -1  -1  -6   46.72    0.83
   1   1   6   46.74    0.78
   1   1   6   45.20    0.76
   1   1   6   46.94    0.77
  -2  -1  -6    0.89    0.08
  -2  -1  -6    1.05    0.13
  -2  -1  -6    0.95    0.09
   2   1   6    1.00    0.09
   2   1   6    0.86    0.08
   2   1   6    0.95    0.09
  -3  -1  -6    6.08    0.19
  -3  -1  -6    5.99    0.19
  -3  -1  -6    6.01    0.24
   3   1   6    5.84    0.19
   3   1   6    5.69    0.19
  -4  -1  -6   16.16    0.36
  -4  -1  -6   15.19    0.35
  -4  -1  -6   15.87    0.40
   4   1   6   15.70    0.35
   4   1   6   15.30    0.36
  -5  -1  -6    3.91    0.17
  -5  -1  -6    4.03    0.18
   5   1   6    4.27    0.18
   5   1   6    4.13    0.18
  -6  -1  -6   14.59    0.37
   6   1   6   13.64    0.44
   6   1   6   14.78    0.40
  -7  -1  -6    1.55    0.14
   7   1   6    1.40    0.15
   5  -2  -6    0.29    0.10
   4  -2  -6   -0.16    0.07
  -4   2   6   -0.01    0.03
   3  -2  -6    0.96    0.12
   3  -2  -6    0.93    0.11
  -3   2   6    0.97    0.08
   2  -2  -6    9.71    0.30
  -2   2   6   10.40    0.23
   1  -2  -6    2.09    0.15
  -1   2   6    2.01    0.09
  -1   2   6    2.10    0.10
   0  -2  -6    5.49    0.23
   0   2   6    6.09    0.17
   0   2   6    5.93    0.16
   0   2   6    5.91    0.17
  -1  -2  -6   39.60    0.73
   1   2   6   39.25    0.66
   1   2   6   38.26    0.66
   1   2   6   39.38    0.66
  -2  -2  -6   45.05    0.74
  -2  -2  -6   46.02    0.82
   2   2   6   45.01    0.77
   2   2   6   44.84    0.76
   2   2   6   44.85    0.76
  -3  -2  -6    0.81    0.12
  -3  -2  -6    1.01    0.09
  -3  -2  -6    1.06    0.09
   3   2   6    0.92    0.09
   3   2   6    0.94    0.09
   3   2   6    0.97    0.09
  -4  -2  -6    8.66    0.27
  -4  -2  -6    8.93    0.24
  -4  -2  -6    8.52    0.24
   4   2   6    8.71    0.25
   4   2   6    9.10    0.25
  -5  -2  -6    5.72    0.21
  -5  -2  -6    6.05    0.21
   5   2   6    5.88    0.21
   5   2   6    5.87    0.21
  -6  -2  -6   -0.10    0.05
   6   2   6   -0.01    0.06
   6   2   6    0.09    0.07
   6   2   6   -0.06    0.05
  -7  -2  -6   44.00    0.82
   7   2   6   42.80    0.84
   4  -3  -6    5.25    0.26
   3  -3  -6   15.58    0.42
   3  -3  -6   15.07    0.40
   2  -3  -6    0.81    0.11
   2  -3  -6    0.86    0.12
  -2   3   6    0.88    0.06
   1  -3  -6    0.11    0.07
  -1   3   6    0.24    0.04
   0  -3  -6    6.59    0.25
   0   3   6    6.66    0.18
   0   3   6    6.65    0.16
  -1  -3  -6    0.77    0.11
   1   3   6    0.82    0.07
   1   3   6    0.85    0.08
   1   3   6    0.60    0.07
  -2  -3  -6    2.05    0.16
   2   3   6    2.38    0.12
   2   3   6    2.14    0.12
   2   3   6    2.23    0.12
  -3  -3  -6   13.88    0.30
  -3  -3  -6   14.94    0.36
   3   3   6   14.03    0.32
   3   3   6   13.71    0.32
   3   3   6   13.88    0.33
  -4  -3  -6   22.32    0.47
  -4  -3  -6   21.64    0.44
  -4  -3  -6   21.31    0.43
   4   3   6   21.33    0.45
   4   3   6   21.62    0.46
  -5  -3  -6    3.80    0.16
  -5  -3  -6    3.63    0.17
   5   3   6    3.64    0.17
   5   3   6    3.73    0.17
  -6  -3  -6    1.41    0.12
   6   3   6    1.18    0.12
   6   3   6    1.22    0.12
  -7  -3  -6   18.61    0.45
   7   3   6   18.09    0.45
   7   3   6   17.53    0.45
  -8  -3  -6    0.39    0.10
   8   3   6    0.31    0.10
   4  -4  -6    0.18    0.10
   3  -4  -6    0.21    0.09
   3  -4  -6    0.19    0.09
   2  -4  -6    0.91    0.11
   2  -4  -6    0.99    0.14
   1  -4  -6    4.69    0.23
  -1   4   6    4.97    0.13
   0  -4  -6    8.98    0.30
   0   4   6    9.20    0.21
  -1  -4  -6    5.82    0.24
   1   4   6    5.99    0.16
   1   4   6    5.97    0.17
   1   4   6    6.02    0.19
  -2  -4  -6    0.00    0.06
   2   4   6    0.05    0.04
   2   4   6   -0.04    0.04
   2   4   6   -0.03    0.04
  -3  -4  -6   48.96    0.87
   3   4   6   49.11    0.82
   3   4   6   47.93    0.83
   3   4   6   47.39    0.81
  -4  -4  -6    5.79    0.25
  -4  -4  -6    5.97    0.22
   4   4   6    5.87    0.20
   4   4   6    5.93    0.21
   4   4   6    5.70    0.20
  -5  -4  -6    4.19    0.18
  -5  -4  -6    4.52    0.18
   5   4   6    4.52    0.18
   5   4   6    4.69    0.19
  -6  -4  -6    0.13    0.07
  -6  -4  -6    0.15    0.07
   6   4   6    0.15    0.07
  -7  -4  -6    4.07    0.20
   7   4   6    3.82    0.20
  -8  -4  -6    0.09    0.08
   3  -5  -6    0.12    0.10
   3  -5  -6    0.02    0.09
   2  -5  -6    0.10    0.08
   2  -5  -6    0.10    0.09
   1  -5  -6    1.51    0.17
   0  -5  -6    2.89    0.20
   0   5   6    2.77    0.11
  -1  -5  -6   28.25    0.62
   1   5   6   29.17    0.48
   1   5   6   28.40    0.51
  -2  -5  -6    1.08    0.13
   2   5   6    1.43    0.10
   2   5   6    1.09    0.09
   2   5   6    1.18    0.10
  -3  -5  -6    0.07    0.08
   3   5   6   -0.02    0.05
   3   5   6    0.04    0.05
   3   5   6    0.02    0.05
  -4  -5  -6    5.55    0.23
   4   5   6    5.59    0.20
   4   5   6    5.28    0.19
   4   5   6    5.29    0.21
   5   5   6    1.65    0.14
   5   5   6    1.20    0.11
   5   5   6    1.42    0.13
  -6  -5  -6    3.37    0.17
   6   5   6    3.69    0.19
  -7  -5  -6    5.29    0.23
   7   5   6    5.24    0.23
  -8  -5  -6    9.08    0.32
   8   5   6    9.58    0.32
   2  -6  -6    0.36    0.12
   1  -6  -6    2.00    0.20
   0  -6  -6   15.19    0.44
   0   6   6   14.52    0.29
  -1  -6  -6    9.12    0.33
   1   6   6    8.92    0.23
  -2  -6  -6    0.59    0.11
   2   6   6    0.75    0.07
   2   6   6    0.70    0.08
  -3  -6  -6    0.17    0.09
   3   6   6    0.13    0.06
   3   6   6    0.04    0.05
   3   6   6    0.01    0.05
  -4  -6  -6   45.44    0.85
   4   6   6   45.65    0.80
   4   6   6   44.36    0.82
   4   6   6   44.61    0.79
   5   6   6    0.55    0.10
   5   6   6    0.65    0.10
   6   6   6    4.85    0.22
   7   6   6    6.67    0.27
   8   6   6   -0.07    0.08
   0  -7  -6    6.01    0.32
  -1  -7  -6    1.22    0.16
   1   7   6    1.10    0.09
  -2  -7  -6    0.15    0.09
   2   7   6    0.01    0.05
  -3  -7  -6    9.84    0.35
   3   7   6    9.90    0.26
   3   7   6   10.06    0.29
  -4  -7  -6   22.28    0.54
   4   7   6   22.49    0.50
   4   7   6   22.29    0.47
   5   7   6    1.09    0.12
   5   7   6    1.17    0.13
   6   7   6    0.94    0.12
   7   7   6    1.33    0.14
  -2  -8  -6    0.37    0.13
   2   8   6    0.40    0.07
  -3  -8  -6    0.04    0.11
   3   8   6    0.04    0.06
  -4  -8  -6    0.55    0.13
   4   8   6    0.54    0.09
   4   8   6    0.51    0.10
   5   8   6    2.96    0.19
   5   8   6    2.92    0.18
   6   8   6    5.47    0.24
  -4  -5   7   11.57    0.37
  -3  -5   7    7.26    0.28
   2   5  -7    3.10    0.18
  -2  -5   7    2.97    0.19
   1   5  -7   10.05    0.32
  -1  -5   7    9.79    0.33
   0   5  -7    1.09    0.13
  -5  -4   7    7.88    0.29
  -4  -4   7    0.01    0.07
  -3  -4   7    9.65    0.31
  -2  -4   7    6.14    0.24
   1   4  -7    3.09    0.17
  -1  -4   7    3.10    0.18
   0   4  -7    1.07    0.12
   0  -4   7    1.28    0.13
  -1   4  -7    0.35    0.08
  -2   4  -7    0.72    0.11
  -5  -3   7    9.55    0.30
  -5  -3   7    9.73    0.32
  -4  -3   7    0.20    0.08
  -4  -3   7    0.44    0.09
   3   3  -7   -0.23    0.10
  -3  -3   7   -0.02    0.06
  -2  -3   7    6.23    0.23
   1   3  -7    0.54    0.09
   1   3  -7    0.44    0.08
  -1  -3   7    0.55    0.09
   0   3  -7    1.48    0.13
   0  -3   7    1.54    0.13
  -1   3  -7   30.43    0.62
   1  -3   7   30.51    0.62
  -2   3  -7    9.58    0.30
   2  -3   7    9.68    0.35
  -3   3  -7    0.90    0.11
  -4   3  -7    0.01    0.07
   4  -3   7   -0.04    0.08
  -5  -2   7    2.09    0.16
  -5  -2   7    2.22    0.14
  -4  -2   7    0.17    0.07
  -4  -2   7    0.28    0.07
   3   2  -7    0.14    0.09
  -3  -2   7    0.21    0.07
  -3  -2   7    0.30    0.08
   2   2  -7    2.24    0.21
  -2  -2   7    2.50    0.16
  -2  -2   7    2.66    0.18
  -2  -2   7    2.47    0.15
   1   2  -7    0.46    0.08
  -1  -2   7    0.47    0.08
  -1  -2   7    0.49    0.09
   0   2  -7    1.80    0.13
   0   2  -7    1.93    0.13
   0  -2   7    1.74    0.13
   0  -2   7    1.78    0.14
  -1   2  -7   40.66    0.75
  -1   2  -7   40.73    0.74
   1  -2   7   41.74    0.75
   1  -2   7   40.17    0.76
  -2   2  -7   10.41    0.30
   2  -2   7   10.17    0.30
  -3   2  -7    0.35    0.08
   3  -2   7    0.40    0.09
  -4   2  -7   -0.04    0.06
  -5   2  -7    3.48    0.19
   5  -2   7    3.39    0.24
  -5  -1   7    0.80    0.09
  -5  -1   7    0.77    0.10
  -4  -1   7    0.88    0.10
  -4  -1   7    0.73    0.09
   3   1  -7    3.42    0.20
  -3  -1   7    3.33    0.16
  -3  -1   7    3.47    0.15
  -3  -1   7    3.27    0.17
   2   1  -7    6.32    0.27
  -2  -1   7    5.82    0.21
  -2  -1   7    6.03    0.20
  -2  -1   7    6.40    0.21
   1   1  -7   44.81    0.88
  -1  -1   7   45.94    0.80
  -1  -1   7   46.32    0.82
  -1  -1   7   45.61    0.80
   0   1  -7    2.90    0.14
   0  -1   7    3.04    0.15
   0  -1   7    2.97    0.15
   0  -1   7    2.76    0.15
  -1   1  -7    4.55    0.18
  -1   1  -7    4.58    0.18
   1  -1   7    4.43    0.18
   1  -1   7    4.39    0.19
  -2   1  -7    3.42    0.16
  -2   1  -7    3.27    0.16
   2  -1   7    3.46    0.16
   2  -1   7    3.41    0.17
  -3   1  -7   13.00    0.34
   3  -1   7   12.57    0.34
   3  -1   7   12.90    0.33
  -4   1  -7   10.86    0.31
   4  -1   7   11.07    0.32
  -5   1  -7   10.40    0.32
   5  -1   7   10.21    0.36
  -5   0   7   33.28    0.63
  -4   0   7   -0.06    0.07
  -4   0   7   -0.04    0.05
   3   0  -7    4.99    0.23
  -3   0   7    4.93    0.17
  -3   0   7    4.95    0.19
   2   0  -7   33.13    0.68
  -2   0   7   32.42    0.59
  -2   0   7   33.94    0.61
  -2   0   7   32.06    0.61
   1   0  -7   -0.04    0.08
  -1   0   7    0.16    0.06
  -1   0   7    0.02    0.05
  -1   0   7   -0.01    0.05
   0   0  -7   -0.12    0.08
   0   0   7    0.03    0.05
   0   0   7   -0.03    0.04
   0   0   7    0.04    0.05
  -1   0  -7    4.76    0.24
  -1   0  -7    4.80    0.17
   1   0   7    5.09    0.19
   1   0   7    4.41    0.18
   1   0   7    4.83    0.19
  -2   0  -7   61.46    1.00
  -2   0  -7   60.47    1.01
   2   0   7   61.16    1.02
   2   0   7   59.42    1.01
  -3   0  -7    1.59    0.13
  -3   0  -7    1.61    0.12
   3   0   7    1.60    0.12
   3   0   7    1.41    0.12
  -4   0  -7    9.96    0.29
   4   0   7    8.94    0.34
   4   0   7   10.14    0.29
  -5   0  -7    1.83    0.14
   5   0   7    1.84    0.19
  -6   0  -7    4.34    0.21
   6   0   7    4.35    0.26
   5  -1  -7   24.43    0.61
  -5   1   7   23.98    0.47
  -4   1   7    0.78    0.08
   3  -1  -7    9.97    0.32
  -3   1   7    9.46    0.25
   2  -1  -7   47.70    0.90
  -2   1   7   47.87    0.82
  -2   1   7   49.29    0.79
   1  -1  -7    2.37    0.18
  -1   1   7    2.19    0.11
  -1   1   7    2.15    0.12
  -1   1   7    2.27    0.12
   0  -1  -7   21.60    0.50
   0   1   7   21.99    0.43
   0   1   7   21.66    0.44
   0   1   7   22.13    0.43
  -1  -1  -7   21.08    0.50
   1   1   7   21.06    0.43
   1   1   7   21.26    0.43
   1   1   7   21.16    0.44
  -2  -1  -7    5.92    0.19
  -2  -1  -7    5.93    0.25
   2   1   7    5.98    0.21
   2   1   7    6.06    0.20
   2   1   7    5.65    0.20
  -3  -1  -7    0.04    0.05
  -3  -1  -7   -0.05    0.05
  -3  -1  -7    0.02    0.09
   3   1   7   -0.04    0.04
   3   1   7   -0.07    0.05
  -4  -1  -7    0.94    0.10
  -4  -1  -7    0.81    0.10
  -4  -1  -7    1.02    0.14
   4   1   7    0.94    0.10
   4   1   7    0.95    0.11
  -5  -1  -7    0.07    0.11
  -5  -1  -7    0.18    0.07
   5   1   7    0.12    0.07
  -6  -1  -7    0.71    0.11
   6   1   7    0.55    0.11
   4  -2  -7    2.37    0.21
  -4   2   7    2.84    0.12
   3  -2  -7    0.30    0.09
  -3   2   7    0.08    0.04
   2  -2  -7   50.92    0.97
  -2   2   7   53.19    0.85
   1  -2  -7    5.74    0.25
  -1   2   7    5.85    0.18
  -1   2   7    5.85    0.16
   0  -2  -7    8.45    0.30
   0   2   7    8.45    0.22
   0   2   7    8.72    0.23
   0   2   7    8.44    0.23
  -1  -2  -7   -0.02    0.08
   1   2   7   -0.03    0.04
   1   2   7    0.07    0.05
   1   2   7   -0.04    0.04
  -2  -2  -7    0.23    0.09
   2   2   7    0.09    0.05
   2   2   7    0.19    0.06
   2   2   7    0.16    0.06
  -3  -2  -7   10.22    0.26
  -3  -2  -7   10.34    0.32
   3   2   7   10.41    0.28
   3   2   7   10.61    0.29
   3   2   7   10.35    0.28
  -4  -2  -7   21.27    0.44
  -4  -2  -7   20.96    0.49
  -4  -2  -7   20.21    0.44
   4   2   7   20.64    0.44
   4   2   7   20.22    0.45
  -5  -2  -7    0.45    0.11
  -5  -2  -7    0.08    0.06
   5   2   7    0.10    0.07
  -6  -2  -7    0.56    0.09
   6   2   7    0.50    0.11
   6   2   7    0.45    0.10
  -7  -2  -7    0.58    0.11
   7   2   7    0.55    0.11
   4  -3  -7   -0.05    0.10
   3  -3  -7    0.58    0.12
   3  -3  -7    0.53    0.12
   2  -3  -7    9.37    0.32
  -2   3   7    8.88    0.21
   1  -3  -7   33.58    0.70
  -1   3   7   33.83    0.58
   0  -3  -7   29.48    0.63
   0   3   7   30.26    0.51
   0   3   7   29.43    0.54
  -1  -3  -7    3.28    0.20
   1   3   7    3.49    0.14
   1   3   7    3.42    0.15
   1   3   7    3.35    0.14
  -2  -3  -7    4.88    0.23
   2   3   7    4.71    0.18
   2   3   7    5.04    0.18
   2   3   7    5.10    0.18
  -3  -3  -7    0.08    0.08
   3   3   7    0.09    0.05
   3   3   7    0.09    0.06
   3   3   7    0.18    0.06
  -4  -3  -7    0.16    0.09
  -4  -3  -7    0.06    0.06
   4   3   7    0.13    0.06
   4   3   7    0.14    0.06
  -5  -3  -7   17.46    0.40
  -5  -3  -7   16.89    0.45
  -5  -3  -7   17.30    0.40
   5   3   7   16.64    0.41
  -6  -3  -7    1.93    0.15
   6   3   7    1.78    0.15
  -7  -3  -7    7.16    0.27
   7   3   7    6.57    0.28
   7   3   7    6.21    0.26
   3  -4  -7    0.30    0.11
   3  -4  -7    0.11    0.10
   2  -4  -7    0.79    0.13
   1  -4  -7    0.17    0.09
  -1   4   7    0.19    0.05
   0  -4  -7    0.22    0.09
   0   4   7    0.11    0.04
  -1  -4  -7    4.96    0.24
   1   4   7    4.78    0.15
   1   4   7    4.46    0.17
  -2  -4  -7    6.98    0.27
   2   4   7    7.07    0.21
   2   4   7    7.24    0.21
   2   4   7    7.18    0.22
  -3  -4  -7   12.49    0.36
   3   4   7   12.68    0.32
   3   4   7   13.02    0.31
   3   4   7   13.16    0.31
  -4  -4  -7    1.08    0.13
   4   4   7    1.09    0.11
   4   4   7    1.07    0.11
   4   4   7    1.20    0.12
  -5  -4  -7    5.45    0.34
   5   4   7    5.34    0.22
  -6  -4  -7    1.44    0.14
   6   4   7    1.57    0.15
  -7  -4  -7    1.08    0.13
   7   4   7    1.27    0.15
   2  -5  -7    6.36    0.30
   1  -5  -7    6.29    0.29
   0  -5  -7    0.66    0.12
   0   5   7    0.62    0.07
  -1  -5  -7   19.21    0.50
   1   5   7   19.76    0.40
  -2  -5  -7    2.55    0.19
   2   5   7    2.30    0.12
   2   5   7    2.41    0.14
  -3  -5  -7    0.71    0.12
   3   5   7    0.59    0.09
   3   5   7    0.57    0.09
   3   5   7    0.53    0.08
  -4  -5  -7   28.58    0.62
   4   5   7   28.81    0.57
   4   5   7   28.04    0.58
   5   5   7    6.48    0.24
   6   5   7    0.27    0.09
   7   5   7    2.48    0.19
   1  -6  -7    0.80    0.15
   0  -6  -7    0.19    0.11
   0   6   7    0.08    0.04
  -1  -6  -7    2.30    0.21
   1   6   7    1.81    0.12
  -2  -6  -7    1.57    0.17
   2   6   7    1.91    0.12
   2   6   7    1.38    0.12
  -3  -6  -7    0.21    0.10
   3   6   7    0.26    0.08
   3   6   7    0.20    0.07
   3   6   7    0.18    0.07
  -4  -6  -7   50.12    0.96
   4   6   7   50.06    0.90
   4   6   7   50.58    0.88
   5   6   7    0.80    0.11
   5   6   7    0.80    0.11
   6   6   7    0.28    0.08
   7   6   7    0.72    0.12
  -1  -7  -7    3.14    0.25
   1   7   7    2.79    0.14
  -2  -7  -7    3.38    0.25
   2   7   7    2.65    0.15
  -3  -7  -7    0.08    0.10
   3   7   7    0.11    0.07
   3   7   7    0.15    0.06
  -4  -7  -7    1.10    0.15
   4   7   7    1.04    0.12
   4   7   7    0.98    0.11
   5   7   7    5.28    0.24
   5   7   7    5.51    0.23
   6   7   7    2.69    0.18
  -2  -4   8    4.98    0.24
  -1  -4   8    1.60    0.15
   0   4  -8    3.41    0.20
   0  -4   8    3.48    0.21
  -4  -3   8   -0.03    0.07
   3   3  -8    8.48    0.43
  -3  -3   8    8.75    0.30
  -2  -3   8    6.71    0.26
  -1  -3   8    0.51    0.10
   0   3  -8    1.76    0.15
   0  -3   8    1.99    0.16
  -1   3  -8   -0.04    0.06
   1  -3   8    0.19    0.08
  -2   3  -8    0.02    0.07
   2  -3   8    0.03    0.08
  -4  -2   8    6.88    0.27
  -4  -2   8    6.94    0.24
   3   2  -8    1.87    0.19
  -3  -2   8    1.86    0.16
  -3  -2   8    1.80    0.15
   2   2  -8    5.46    0.29
  -2  -2   8    5.62    0.29
  -2  -2   8    5.60    0.22
   1   2  -8   31.75    0.74
  -1  -2   8   33.34    0.65
   0  -2   8    1.10    0.12
  -1   2  -8   -0.05    0.06
   1  -2   8   -0.07    0.07
  -2   2  -8    0.00    0.06
   2  -2   8   -0.10    0.07
  -3   2  -8    0.32    0.09
   3  -2   8    0.25    0.09
  -4  -1   8    3.63    0.17
  -4  -1   8    3.37    0.19
   3   1  -8    1.90    0.19
  -3  -1   8    1.49    0.13
  -3  -1   8    1.57    0.14
   2   1  -8    0.36    0.11
  -2  -1   8    0.42    0.08
  -2  -1   8    0.29    0.08
   1   1  -8   20.54    0.54
  -1  -1   8   20.60    0.45
  -1  -1   8   20.57    0.48
   0   1  -8    1.20    0.17
   0  -1   8    1.32    0.12
  -1   1  -8    2.21    0.15
   1  -1   8    1.95    0.15
  -2   1  -8   54.70    0.97
   2  -1   8   54.99    0.98
  -3   1  -8    4.48    0.21
   3  -1   8    4.21    0.21
  -4   1  -8    8.67    0.29
   4  -1   8    8.58    0.30
  -4   0   8    0.63    0.09
   3   0  -8    4.70    0.25
  -3   0   8    4.19    0.19
  -3   0   8    4.28    0.17
   2   0  -8    9.86    0.35
  -2   0   8    9.96    0.27
  -2   0   8   10.05    0.29
   1   0  -8    2.95    0.22
  -1   0   8    2.89    0.18
  -1   0   8    2.67    0.16
  -1   0   8    2.60    0.15
   0   0  -8    1.08    0.15
   0   0   8    1.11    0.14
   0   0   8    1.40    0.12
   0   0   8    1.44    0.13
  -1   0  -8    0.01    0.10
   1   0   8    0.01    0.06
  -2   0  -8   55.68    0.96
  -2   0  -8   56.55    1.06
   2   0   8   55.39    0.98
  -3   0  -8    4.16    0.19
  -3   0  -8    3.71    0.27
   3   0   8    3.88    0.19
  -4   0  -8    2.51    0.17
   4   0   8    2.88    0.18
  -5   0  -8    0.23    0.08
   5   0   8    0.26    0.09
  -4   1   8    1.33    0.12
   3  -1  -8    4.08    0.23
  -3   1   8    4.11    0.18
   2  -1  -8   32.90    0.70
  -2   1   8   31.80    0.57
  -2   1   8   31.28    0.61
   1  -1  -8   13.38    0.40
  -1   1   8   13.91    0.34
  -1   1   8   14.23    0.32
  -1   1   8   13.25    0.34
   0  -1  -8    2.03    0.19
   0   1   8    2.00    0.13
   0   1   8    1.99    0.14
   0   1   8    2.05    0.13
  -1  -1  -8    1.21    0.15
   1   1   8    1.15    0.11
   1   1   8    1.06    0.11
   1   1   8    1.13    0.11
  -2  -1  -8    1.74    0.18
   2   1   8    2.02    0.18
   2   1   8    2.17    0.14
  -3  -1  -8   11.49    0.31
  -3  -1  -8   11.64    0.38
   3   1   8   11.48    0.32
  -4  -1  -8   15.42    0.38
  -4  -1  -8   15.32    0.45
   4   1   8   14.94    0.39
  -5  -1  -8    4.06    0.27
  -5  -1  -8    4.40    0.21
   5   1   8    4.73    0.22
  -6  -1  -8    4.64    0.23
   6   1   8    5.16    0.28
   3  -2  -8    0.00    0.08
  -3   2   8    0.02    0.05
   2  -2  -8   12.42    0.40
  -2   2   8   12.64    0.31
   1  -2  -8   43.48    0.88
  -1   2   8   43.30    0.77
  -1   2   8   44.41    0.73
   0  -2  -8    7.74    0.31
   0   2   8    8.10    0.22
   0   2   8    7.74    0.24
   0   2   8    7.91    0.24
  -1  -2  -8    1.29    0.15
   1   2   8    1.44    0.12
   1   2   8    1.21    0.11
   1   2   8    1.21    0.11
  -2  -2  -8    8.71    0.33
   2   2   8    9.12    0.27
   2   2   8    9.02    0.28
   2   2   8    9.07    0.26
  -3  -2  -8    2.94    0.21
   3   2   8    3.51    0.17
  -4  -2  -8    1.16    0.15
  -4  -2  -8    0.99    0.11
   4   2   8    1.16    0.12
  -5  -2  -8    0.21    0.11
  -5  -2  -8    0.09    0.07
   5   2   8   -0.03    0.07
  -6  -2  -8    1.95    0.16
   6   2   8    2.13    0.18
   3  -3  -8    0.34    0.12
  -3   3   8    0.46    0.06
   2  -3  -8    1.29    0.16
  -2   3   8    1.50    0.11
   1  -3  -8    5.38    0.27
  -1   3   8    5.79    0.19
   0  -3  -8    0.12    0.09
   0   3   8    0.33    0.06
   0   3   8    0.18    0.06
  -1  -3  -8    7.25    0.30
   1   3   8    6.99    0.23
   1   3   8    7.69    0.22
   1   3   8    7.45    0.23
  -2  -3  -8   15.13    0.43
   2   3   8   15.70    0.36
   2   3   8   14.94    0.37
   2   3   8   15.30    0.35
  -3  -3  -8    1.20    0.15
   3   3   8    1.20    0.11
   3   3   8    1.53    0.14
  -4  -3  -8    0.60    0.12
   4   3   8    0.72    0.10
  -5  -3  -8    2.57    0.20
   5   3   8    2.28    0.17
  -6  -3  -8    0.57    0.10
   6   3   8    0.49    0.11
   2  -4  -8    3.90    0.25
  -2   4   8    3.74    0.13
   1  -4  -8    6.01    0.29
  -1   4   8    6.14    0.19
   0  -4  -8    0.04    0.09
   0   4   8   -0.04    0.05
  -1  -4  -8    0.02    0.09
   1   4   8    0.01    0.05
   1   4   8   -0.02    0.04
  -2  -4  -8    0.69    0.13
   2   4   8    0.67    0.09
   2   4   8    0.58    0.09
   2   4   8    0.63    0.09
  -3  -4  -8    0.01    0.08
   3   4   8    0.00    0.06
   3   4   8    0.05    0.07
  -4  -4  -8    0.32    0.10
   4   4   8   -0.02    0.06
   4   4   8    0.02    0.06
  -5  -4  -8   10.02    0.36
   5   4   8    9.76    0.31
   6   4   8    0.38    0.10
   1  -5  -8    1.76    0.19
  -1   5   8    1.64    0.10
   0  -5  -8    6.97    0.32
   0   5   8    6.57    0.20
  -1  -5  -8    8.41    0.34
   1   5   8    8.45    0.25
  -2  -5  -8   -0.05    0.08
   2   5   8   -0.03    0.05
   2   5   8    0.06    0.06
  -3  -5  -8   -0.06    0.08
   3   5   8    0.02    0.06
   3   5   8   -0.04    0.06
  -4  -5  -8    7.36    0.30
   4   5   8    7.19    0.27
   4   5   8    7.27    0.25
  -5  -5  -8    2.27    0.27
   5   5   8    2.36    0.17
   6   5   8    3.54    0.21
  -1  -6  -8    1.18    0.17
   1   6   8    0.71    0.09
  -2  -6  -8    6.42    0.31
   2   6   8    5.91    0.22
  -3  -6  -8    0.76    0.14
   3   6   8    0.73    0.09
   3   6   8    0.62    0.10
  -4  -6  -8    0.99    0.15
   4   6   8    0.64    0.10
   4   6   8    0.87    0.11
   5   6   8    3.00    0.19
   5   6   8    2.99    0.20
   6   6   8    0.51    0.11
  -3  -7  -8    0.48    0.13
   3   7   8    0.44    0.09
  -4  -7  -8    0.12    0.11
   4   7   8   -0.01    0.07
   4   7   8   -0.18    0.06
   2   2  -9    0.13    0.12
  -2  -2   9    0.07    0.08
   1   2  -9    0.20    0.15
  -1  -2   9    0.27    0.09
   0   2  -9    0.59    0.19
   0  -2   9    0.84    0.13
   1  -2   9   -0.05    0.08
  -2   2  -9    3.17    0.19
   2  -2   9    3.17    0.21
   2   1  -9    0.85    0.15
  -2  -1   9    0.86    0.11
  -2  -1   9    0.93    0.12
   1   1  -9    3.69    0.27
  -1  -1   9    3.50    0.20
  -1  -1   9    3.19    0.28
   0   1  -9    0.15    0.14
   0  -1   9    0.17    0.08
  -1   1  -9    0.12    0.14
   1  -1   9    0.12    0.08
  -2   1  -9    9.66    0.42
   2  -1   9    9.42    0.32
  -3   1  -9    3.47    0.20
   3  -1   9    3.18    0.21
   2   0  -9    0.05    0.10
  -2   0   9   -0.05    0.06
  -2   0   9    0.02    0.07
   1   0  -9    0.26    0.12
  -1   0   9    0.06    0.07
  -1   0   9    0.11    0.07
   0   0  -9   25.83    0.64
   0   0   9   24.97    0.56
   0   0   9   25.51    0.54
  -1   0  -9    0.59    0.14
   1   0   9    0.42    0.09
  -2   0  -9    1.62    0.20
   2   0   9    1.81    0.16
  -3   0  -9    2.77    0.27
   3   0   9    2.74    0.19
  -4   0  -9    0.51    0.17
  -4   0  -9    0.49    0.10
   4   0   9    0.62    0.11
   2  -1  -9   -0.02    0.10
  -2   1   9    0.06    0.06
  -2   1   9    0.01    0.06
   1  -1  -9    9.47    0.37
  -1   1   9    9.97    0.28
  -1   1   9    9.82    0.30
   0  -1  -9    9.47    0.37
   0   1   9    9.97    0.31
   0   1   9    9.72    0.29
  -1  -1  -9    0.77    0.14
   1   1   9    0.95    0.11
   1   1   9    0.77    0.11
  -2  -1  -9   -0.01    0.11
   2   1   9    0.02    0.07
  -3  -1  -9   25.77    0.64
   3   1   9   25.69    0.56
  -4  -1  -9    0.52    0.15
   4   1   9    0.63    0.11
   2  -2  -9    4.82    0.28
  -2   2   9    4.52    0.19
   1  -2  -9    7.47    0.33
  -1   2   9    7.56    0.23
  -1   2   9    7.53    0.25
   0  -2  -9    1.04    0.16
   0   2   9    1.12    0.11
   0   2   9    0.92    0.10
  -1  -2  -9    4.63    0.27
   1   2   9    4.82    0.21
   1   2   9    4.70    0.20
  -2  -2  -9    3.12    0.24
   2   2   9    2.99    0.18
   2   2   9    2.91    0.17
  -3  -2  -9   20.92    0.56
   3   2   9   21.78    0.49
  -4  -2  -9   -0.02    0.10
   4   2   9    0.07    0.08
  -5  -2  -9    1.43    0.18
   5   2   9    1.34    0.15
   1  -3  -9   30.05    0.71
  -1   3   9   30.05    0.58
   0  -3  -9    3.74    0.25
   0   3   9    3.53    0.15
   0   3   9    3.65    0.18
  -1  -3  -9    1.22    0.17
   1   3   9    1.05    0.10
   1   3   9    0.95    0.11
  -2  -3  -9    0.98    0.16
   2   3   9    1.03    0.11
   2   3   9    0.96    0.12
  -3  -3  -9    0.66    0.14
   3   3   9    0.48    0.09
   3   3   9    0.63    0.10
  -4  -3  -9    5.87    0.29
   4   3   9    6.19    0.25
  -5  -3  -9    9.78    0.36
   5   3   9   10.00    0.33
   0  -4  -9   22.47    0.59
   0   4   9   21.82    0.47
  -1  -4  -9    9.84    0.38
   1   4   9    9.22    0.28
   1   4   9    9.00    0.25
  -2  -4  -9    0.39    0.13
   2   4   9    0.46    0.09
   2   4   9    0.52    0.09
  -3  -4  -9    2.35    0.22
   3   4   9    2.14    0.16
   3   4   9    1.93    0.16
  -4  -4  -9    0.12    0.11
   4   4   9    0.05    0.08
  -5  -4  -9    0.20    0.12
   5   4   9    0.02    0.08
  -1  -5  -9    0.35    0.13
   1   5   9    0.18    0.07
  -2  -5  -9    0.15    0.11
   2   5   9    0.02    0.07
   2   5   9    0.08    0.06
  -3  -5  -9    4.77    0.28
   3   5   9    4.60    0.22
   3   5   9    4.70    0.20
  -4  -5  -9    2.60    0.23
   4   5   9    2.57    0.18
   4   5   9    2.61    0.19
  -5  -5  -9    0.08    0.13
   5   5   9    0.07    0.08
  -1   0 -10    0.56    0.15
   1   0  10    0.70    0.12
   0  -1 -10    1.01    0.17
   0   1  10    0.87    0.12
   0   1  10    0.84    0.11
  -1  -1 -10    0.55    0.15
   1   1  10    0.46    0.10
  -2  -1 -10    0.24    0.14
   2   1  10    0.30    0.09
  -1  -2 -10    4.08    0.29
   1   2  10    4.09    0.22
   1   2  10    3.96    0.20
  -2  -2 -10    0.24    0.13
   2   2  10    0.28    0.09
  -3  -2 -10    3.02    0.27
   3   2  10    3.11    0.20
  -1  -3 -10    0.30    0.13
   1   3  10    0.29    0.08
   1   3  10    0.13    0.08
  -2  -3 -10    0.14    0.12
   2   3  10    0.10    0.08
   2   3  10    0.11    0.07
  -3  -3 -10    0.77    0.16
   3   3  10    0.65    0.11
   0   0   0    0.00    0.00
;
_shelx_hkl_checksum     37322
_shelx_res_file
;
TITL AX0594_multiscan_t in P-1
CELL 0.71073 6.8556 6.9894 7.4967 79.477 80.620 63.654
ZERR 2.00 0.0003 0.0003 0.0003 0.001 0.001 0.001
LATT 1
SFAC C  H  O
UNIT 12 20 4
OMIT  -4.00  56.00
L.S. 14
ACTA
BOND $H
FMAP 2
PLAN -5
HTAB O1 O2_$1
EQIV $1 -x, -y+1, -z+1
SIZE 0.310 0.412 0.445
CONF
TEMP -123.140
WGHT    0.044100    0.065600
FVAR       0.85211
O1    3    0.254160    0.273343    0.558955    11.00000    0.02312    0.03054 =
         0.03393    0.00362    0.00434   -0.01040
H1    2    0.105317    0.340108    0.584814    11.00000    0.06505
O2    3    0.169932    0.558541    0.346017    11.00000    0.02141    0.03093 =
         0.03049    0.00224    0.00220   -0.00864
C1    1    0.305797    0.390364    0.418274    11.00000    0.02277    0.02537 =
         0.02284   -0.00449    0.00112   -0.01209
C2    1    0.540137    0.299718    0.355960    11.00000    0.02009    0.02467 =
         0.02658   -0.00329    0.00065   -0.00864
AFIX  43
H2    2    0.636629    0.165555    0.414368    11.00000   -1.20000
AFIX   0
C3    1    0.618076    0.403237    0.219196    11.00000    0.02152    0.02539 =
         0.02521   -0.00325   -0.00040   -0.00910
AFIX  43
H3    2    0.515525    0.537478    0.166075    11.00000   -1.20000
AFIX   0
C4    1    0.849652    0.331353    0.139857    11.00000    0.02286    0.02947 =
         0.02529   -0.00209    0.00300   -0.01276
AFIX  23
H4A   2    0.896033    0.445412    0.145493    11.00000   -1.20000
H4B   2    0.855404    0.318574    0.009543    11.00000   -1.20000
AFIX   0
C5    1    1.014241    0.120838    0.228442    11.00000    0.02291    0.02935 =
         0.03103   -0.00293    0.00147   -0.01064
AFIX  23
H5A   2    0.969967    0.004859    0.224523    11.00000   -1.20000
H5B   2    1.014836    0.132690    0.357925    11.00000   -1.20000
AFIX   0
C6    1    1.243574    0.061801    0.133578    11.00000    0.02224    0.03902 =
         0.04170   -0.01019    0.00295   -0.01020
AFIX 137
H6A   2    1.246549    0.037216    0.008381    11.00000   -1.50000
H6B   2    1.346919   -0.069453    0.199646    11.00000   -1.50000
H6C   2    1.284972    0.179611    0.131603    11.00000   -1.50000
AFIX   0
HKLF 4 1 1 0 0 0 1 0 0 0 1
REM  AX0594_multiscan_t in P-1
REM R1 =  0.0335 for    1399 Fo > 4sig(Fo)  and  0.0358 for all    1518 data
REM     78 parameters refined using      0 restraints
END
WGHT      0.0441      0.0657
REM Highest difference peak  0.341,  deepest hole -0.161,  1-sigma level  0.032
Q1    1   0.4274  0.3467  0.3845  11.00000  0.05    0.34
Q2    1   0.7385  0.3548  0.1848  11.00000  0.05    0.29
Q3    1   0.9356  0.2218  0.1813  11.00000  0.05    0.26
Q4    1   1.1231  0.0928  0.1798  11.00000  0.05    0.24
Q5    1   0.5700  0.3202  0.2557  11.00000  0.05    0.22
;
_shelx_res_checksum     84221
_shelxl_version_number        2.014
data_New_Global_Publ_Block
_journal_date_recd_electronic     2015-04-10
_journal_date_accepted     2015-04-14
_journal_name_full     'Acta Crystallographica, Section E'
_journal_year     2015
_journal_volume     71
_journal_issue      5
_journal_page_first     o323
_journal_page_last     o323
_journal_paper_category     HO
_journal_paper_doi     10.1107/S2056989015007380
_journal_coeditor_code     HB7405
_publ_contact_author_name     'Tim Peppel'
_publ_contact_author_address
;
Leibniz-Institut f\"ur Katalyse e. V. an der Universit\"at Rostock
Albert-Einstein-Strassse 29a
18059 Rostock
Germany
;
_publ_contact_author_email     tim.peppel@catalysis.de
_publ_contact_author_fax     '+49-381-1281-51363'
_publ_contact_author_phone     '+49-381-1281-363'
_publ_section_title
;
Crystal structure of (<i>E</i>)-hex-2-enoic acid
;
loop_
    _publ_author_name
    _publ_author_footnote
    _publ_author_address
    'Peppel, Tim' .
;
Leibniz-Institut f\"ur Katalyse e. V. an der Universit\"at Rostock
Albert-Einstein-Strasse 29a
18059 Rostock
Germany
;
    'Sonneck, Marcel' .
;
Leibniz-Institut f\"ur Katalyse e. V. an der Universit\"at Rostock
Albert-Einstein-Strasse 29a
18059 Rostock
Germany
;
    'Spannenberg, Anke' .
;
Leibniz-Institut f\"ur Katalyse e. V. an der Universit\"at Rostock
Albert-Einstein-Strasse 29a
18059 Rostock
Germany
;
    'Wohlrab, Sebastian' .
;
Leibniz-Institut f\"ur Katalyse e. V. an der Universit\"at Rostock
Albert-Einstein-Strasse 29a
18059 Rostock
Germany
;
_publ_section_synopsis
;
The crystal structure of (<i>E</i>)-hex-2-enoic acid, C~5~H~8~O~2~ is composed
of dimers connected by intermolecular  O---H...O hydrogen-bond interactions.
;
