# Supplementary material for: Crystal structure of (E)-hex-2-enoic acid
Source: Acta Crystallogr E Crystallogr Commun. 2015 Apr 18;71(Pt 5):o323. doi: 10.1107/S2056989015007380 (PMC4420068; doi:10.1107/S2056989015007380)
Supplement: Supplementary file 2 [file e-71-0o323-Isup2.hkl]

#
# h,k,l, Fc-squared, Fo-squared, sigma(Fo-squared), status flag
#
data_I
_shelx_title ' AX0594_multiscan_t in P-1'
_shelx_refln_list_code          4
_shelx_F_calc_maximum       36.39
_exptl_crystal_F_000       124.00
_reflns_d_resolution_high  0.7571

loop_
 _space_group_symop_operation_xyz
 'x, y, z'
 '-x, -y, -z'

_cell_length_a     6.8556
_cell_length_b     6.9894
_cell_length_c     7.4967
_cell_angle_alpha  79.477
_cell_angle_beta   80.620
_cell_angle_gamma  63.654

_shelx_F_squared_multiplier     1.000

loop_
 _refln_index_h
 _refln_index_k
 _refln_index_l
 _refln_F_squared_calc
 _refln_F_squared_meas
 _refln_F_squared_sigma
 _refln_observed_status
   1   0   0         28.03         26.24         0.15 o
   2   0   0        331.66        328.98         1.84 o
   3   0   0         13.21         14.13         0.14 o
   4   0   0         44.02         45.92         0.38 o
   5   0   0         12.90         13.38         0.16 o
   6   0   0          6.49          4.86         0.10 o
   7   0   0         20.11         24.97         0.39 o
   8   0   0          7.78          8.15         0.26 o
  -7   1   0         16.79         18.01         0.33 o
  -6   1   0          7.50          7.24         0.14 o
  -5   1   0         65.21         60.85         0.59 o
  -4   1   0        392.54        383.96         2.92 o
  -3   1   0         37.87         36.31         0.30 o
  -2   1   0          9.53          8.90         0.07 o
  -1   1   0        217.18        205.11         2.35 o
   0   1   0        443.18        422.11         2.73 o
   1   1   0         22.64         20.74         0.17 o
   2   1   0        147.20        157.82         1.02 o
   3   1   0       1241.63       1325.22         8.89 o
   4   1   0          0.19          0.09         0.02 o
   5   1   0         66.13         64.90         0.53 o
   6   1   0         35.90         30.09         0.34 o
   7   1   0          4.74          4.22         0.11 o
   8   1   0          5.98          6.70         0.16 o
  -7   2   0          0.29          0.40         0.07 o
  -6   2   0         18.65         19.32         0.33 o
  -5   2   0          2.46          2.46         0.12 o
  -4   2   0        131.05        123.92         1.19 o
  -3   2   0         43.12         40.48         0.39 o
  -2   2   0         47.53         52.18         0.37 o
  -1   2   0        291.87        329.17         1.81 o
   0   2   0          0.25          0.18         0.01 o
   1   2   0         71.97         78.23         0.48 o
   2   2   0        196.64        204.60         1.14 o
   3   2   0         78.31         80.34         0.50 o
   4   2   0         46.89         45.42         0.31 o
   5   2   0         44.49         44.06         0.31 o
   6   2   0          0.06         -0.01         0.03 o
   7   2   0          5.78          5.66         0.15 o
   8   2   0         10.66         10.26         0.20 o
  -6   3   0         15.86         17.34         0.32 o
  -5   3   0          1.20          1.17         0.09 o
  -4   3   0         13.49         13.29         0.23 o
  -3   3   0          8.77          8.12         0.17 o
  -2   3   0         49.48         48.51         0.36 o
  -1   3   0        147.10        162.35         1.01 o
   0   3   0        139.12        148.54         0.98 o
   1   3   0          3.00          2.42         0.04 o
   2   3   0         13.98         13.88         0.11 o
   3   3   0         25.87         27.02         0.20 o
   4   3   0         37.01         35.59         0.24 o
   5   3   0        114.83        110.87         0.70 o
   6   3   0          1.98          1.81         0.06 o
   7   3   0          6.49          5.46         0.12 o
   8   3   0          9.11          8.92         0.19 o
  -5   4   0          1.14          1.02         0.08 o
  -4   4   0          3.19          3.19         0.19 o
  -3   4   0         78.64         75.96         0.88 o
  -2   4   0          2.37          1.38         0.06 o
  -1   4   0         26.54         30.94         0.25 o
   0   4   0         25.18         31.14         0.25 o
   1   4   0        153.70        148.01         0.90 o
   2   4   0         71.40         74.02         0.47 o
   3   4   0          1.22          2.10         0.05 o
   4   4   0         54.55         58.04         0.44 o
   5   4   0         10.41          9.55         0.13 o
   6   4   0        171.52        166.55         1.15 o
   7   4   0          7.66          7.94         0.17 o
   8   4   0          1.55          2.08         0.14 o
  -4   5   0         17.50         18.34         0.31 o
  -3   5   0          0.06          0.05         0.05 o
  -2   5   0          8.38          8.03         0.17 o
  -1   5   0          0.03          0.06         0.08 o
   0   5   0         11.71         11.37         0.16 o
   1   5   0         31.76         29.93         0.32 o
   2   5   0          5.10          4.59         0.09 o
   3   5   0        120.74        132.84         0.91 o
   4   5   0         73.48         68.67         0.62 o
   5   5   0         29.19         29.63         0.30 o
   6   5   0          7.15          6.56         0.13 o
   7   5   0         12.06         12.91         0.27 o
   8   5   0          2.48          2.71         0.21 o
  -3   6   0          4.87          5.56         0.21 o
  -2   6   0         13.50         11.82         0.30 o
  -1   6   0         12.51         10.30         0.19 o
   0   6   0         23.67         23.29         0.27 o
   1   6   0          2.02          2.13         0.08 o
   2   6   0         14.52         16.11         0.22 o
   3   6   0         13.37         12.83         0.17 o
   4   6   0          0.49          0.77         0.05 o
   5   6   0          0.00          0.01         0.03 o
   6   6   0         52.38         51.08         0.48 o
   7   6   0         10.61         10.72         0.39 o
   8   6   0          0.00         -0.17         0.08 o
  -2   7   0          0.57          0.56         0.10 o
  -1   7   0         12.36         12.66         0.34 o
   0   7   0         20.31         18.62         0.30 o
   1   7   0         11.37         11.27         0.22 o
   2   7   0         16.21         15.57         0.36 o
   3   7   0          3.34          3.83         0.14 o
   4   7   0          2.62          2.64         0.11 o
   5   7   0          3.39          3.62         0.12 o
   6   7   0         11.04         10.70         0.62 o
   7   7   0         32.71         31.21         0.56 o
   8   7   0          5.47          5.41         0.30 o
   0   8   0          1.38          1.27         0.14 o
   1   8   0          2.58          2.79         0.13 o
   2   8   0          2.45          2.57         0.13 o
   3   8   0         99.22        100.19         1.19 o
   4   8   0          0.30          0.17         0.06 o
   5   8   0          0.02          0.01         0.08 o
   6   8   0          4.94          4.39         0.26 o
   7   8   0          0.04          0.11         0.08 o
   3   9   0         19.45         19.95         0.37 o
   4   9   0          0.58          0.77         0.18 o
  -6  -8   1          0.17          0.10         0.10 o
  -5  -8   1         15.24         14.64         0.45 o
  -4  -8   1          1.01          0.90         0.14 o
  -3  -8   1          0.89          0.98         0.10 o
  -2  -8   1          1.31          1.15         0.10 o
  -1  -8   1          2.72          2.75         0.25 o
   0  -8   1          0.22          0.18         0.06 o
  -7  -7   1          1.62          1.91         0.20 o
  -6  -7   1          1.05          0.94         0.10 o
  -5  -7   1         65.25         61.55         0.65 o
  -4  -7   1         10.08          8.74         0.24 o
  -3  -7   1          1.19          1.26         0.08 o
  -2  -7   1         55.94         58.22         0.61 o
  -1  -7   1         14.88         15.50         0.23 o
   0  -7   1         32.25         32.56         0.39 o
   1  -7   1          7.38          6.26         0.17 o
   2  -7   1          7.28          8.24         0.29 o
  -8  -6   1          2.13          2.12         0.21 o
  -7  -6   1          7.55          7.72         0.41 o
  -6  -6   1          1.04          0.98         0.07 o
  -5  -6   1          9.29          8.70         0.15 o
  -4  -6   1          1.88          1.26         0.07 o
  -3  -6   1          2.48          3.44         0.08 o
  -2  -6   1        262.59        262.17         2.25 o
  -1  -6   1          2.88          2.56         0.09 o
   0  -6   1         22.81         22.92         0.28 o
   1  -6   1          5.10          5.29         0.17 o
   2  -6   1         11.42         11.40         0.33 o
   3  -6   1         14.10         14.38         0.37 o
  -8  -5   1          0.11          0.04         0.10 o
  -7  -5   1         15.88         14.79         0.43 o
  -6  -5   1        217.06        210.46         1.61 o
  -5  -5   1         14.34         13.86         0.18 o
  -4  -5   1         23.77         23.03         0.25 o
  -3  -5   1          4.96          6.22         0.10 o
  -2  -5   1          0.71          0.72         0.04 o
  -1  -5   1         46.41         42.36         0.38 o
   0  -5   1         37.99         39.72         0.41 o
   1  -5   1         21.22         17.51         0.22 o
   2  -5   1          5.01          5.20         0.11 o
   3  -5   1          4.68          4.73         0.19 o
   4  -5   1          2.85          3.41         0.15 o
  -8  -4   1          1.53          1.61         0.15 o
  -7  -4   1          0.03          0.03         0.05 o
  -6  -4   1         71.25         70.69         0.60 o
  -5  -4   1        127.50        124.34         0.87 o
  -4  -4   1         52.26         55.65         0.43 o
  -3  -4   1         40.70         44.30         0.38 o
  -2  -4   1         62.57         60.02         0.44 o
  -1  -4   1         38.92         36.49         0.26 o
   0  -4   1         14.48         17.18         0.14 o
   1  -4   1          0.46          1.54         0.05 o
   2  -4   1         14.77         11.88         0.18 o
   3  -4   1         31.01         28.99         0.32 o
   4  -4   1          8.23          8.46         0.21 o
   5  -4   1         15.88         16.46         0.31 o
  -8  -3   1          5.27          7.07         0.17 o
  -7  -3   1          0.68          0.92         0.06 o
  -6  -3   1          9.30          8.76         0.20 o
  -5  -3   1          7.36          7.00         0.10 o
  -4  -3   1         70.30         66.66         0.53 o
  -3  -3   1        206.42        216.26         1.89 o
  -2  -3   1        298.09        315.92         2.08 o
  -1  -3   1         99.33        106.15         0.71 o
   0  -3   1         49.63         47.75         0.31 o
   1  -3   1        313.32        331.60         1.95 o
   2  -3   1         38.63         40.53         0.34 o
   3  -3   1         12.72         11.68         0.14 o
   4  -3   1         37.64         36.53         0.40 o
   5  -3   1         16.38         16.29         0.30 o
   6  -3   1          0.02         -0.04         0.08 o
  -8  -2   1          7.61          7.11         0.23 o
  -7  -2   1         11.40         12.54         0.19 o
  -6  -2   1         48.17         41.03         0.49 o
  -5  -2   1         15.57         14.33         0.15 o
  -4  -2   1         78.37         84.01         0.54 o
  -3  -2   1         20.12         22.44         0.17 o
  -2  -2   1         18.88         19.29         0.13 o
  -1  -2   1        118.59        132.59         0.80 o
   0  -2   1        160.18        163.13         1.08 o
   1  -2   1         40.38         42.67         0.38 o
   2  -2   1        103.30        106.55         0.77 o
   3  -2   1          2.46          1.81         0.09 o
   4  -2   1        428.33        405.86         2.94 o
   5  -2   1          0.54          0.61         0.07 o
   6  -2   1          4.53          4.72         0.17 o
   7  -2   1          7.22          7.97         0.23 o
  -8  -1   1          3.45          4.11         0.13 o
  -7  -1   1         12.11         10.77         0.19 o
  -6  -1   1         13.18          7.86         0.15 o
  -5  -1   1         29.63         28.30         0.27 o
  -4  -1   1        120.75        123.09         0.98 o
  -3  -1   1          1.42          1.77         0.03 o
  -2  -1   1         62.56         64.62         0.50 o
  -1  -1   1        379.56        359.31         2.86 o
   1  -1   1        449.51        435.94         2.85 o
   2  -1   1         12.31         18.02         0.13 o
   3  -1   1         32.21         33.74         0.26 o
   4  -1   1          0.60          0.55         0.10 o
   5  -1   1          7.65          6.73         0.13 o
   6  -1   1          1.14          1.21         0.07 o
   7  -1   1         50.00         54.76         1.13 o
  -7   0   1          2.07          1.83         0.12 o
  -6   0   1          2.46          2.83         0.09 o
  -5   0   1          7.58          5.38         0.12 o
  -4   0   1          5.54          5.00         0.09 o
  -3   0   1        135.70        146.90         0.96 o
  -2   0   1        301.57        305.63         1.66 o
  -1   0   1        141.84        143.26         0.91 o
   0   0   1        310.17        293.33         2.42 o
   1   0   1         30.85         27.76         0.20 o
   2   0   1          5.87          9.31         0.08 o
   3   0   1        101.07        103.87         0.63 o
   4   0   1         64.61         67.46         0.44 o
   5   0   1          8.27          8.00         0.12 o
   6   0   1          3.82          3.54         0.09 o
   7   0   1         15.30         17.08         0.25 o
   8   0   1          0.62          0.98         0.11 o
  -7   1   1          3.14          4.23         0.16 o
  -6   1   1          1.07          1.17         0.15 o
  -5   1   1          4.49          3.59         0.23 o
  -4   1   1          2.59          2.70         0.05 o
  -3   1   1         37.88         41.33         0.30 o
  -2   1   1        800.71        837.25         6.29 o
  -1   1   1         49.75         50.64         0.74 o
   0   1   1         25.00         22.41         0.18 o
   1   1   1        162.25        164.65         0.97 o
   2   1   1        161.01        164.53         0.97 o
   3   1   1        276.46        281.82         1.82 o
   4   1   1         76.15         79.76         0.51 o
   5   1   1         42.00         41.51         0.32 o
   6   1   1         30.42         28.72         0.29 o
   7   1   1          0.03          0.04         0.04 o
   8   1   1          0.26          0.16         0.07 o
  -6   2   1         56.37         60.38         1.17 o
  -5   2   1          3.55          3.31         0.12 o
  -4   2   1          0.04          0.10         0.06 o
  -3   2   1         26.35         26.68         0.24 o
  -2   2   1          0.45          0.43         0.05 o
  -1   2   1         24.67         21.11         0.28 o
   0   2   1        109.10        110.79         0.72 o
   2   2   1        111.42        109.27         0.61 o
   3   2   1        217.90        215.24         1.38 o
   4   2   1          1.60          1.80         0.04 o
   5   2   1         58.52         57.75         0.39 o
   6   2   1         14.94         15.05         0.19 o
   7   2   1          3.93          2.80         0.11 o
   8   2   1          0.07         -0.02         0.05 o
  -6   3   1         25.16         27.27         0.70 o
  -5   3   1          7.32          7.43         0.17 o
  -4   3   1         23.22         23.26         0.28 o
  -3   3   1        393.39        383.52         4.99 o
  -2   3   1          5.19          5.57         0.08 o
  -1   3   1         45.74         44.93         0.36 o
   0   3   1         84.70         90.48         0.51 o
   1   3   1         15.13         18.00         0.13 o
   2   3   1          5.63          6.18         0.07 o
   3   3   1         24.80         28.70         0.18 o
   4   3   1        141.97        137.61         1.04 o
   5   3   1          9.82         10.02         0.11 o
   6   3   1         10.84          9.17         0.11 o
   7   3   1         48.85         44.10         0.42 o
   8   3   1          9.42          9.41         0.20 o
  -5   4   1          3.51          3.90         0.26 o
  -4   4   1         10.24         10.38         0.20 o
  -3   4   1        121.86        120.14         1.09 o
  -2   4   1          9.55          9.33         0.19 o
  -1   4   1         49.22         51.79         0.38 o
   0   4   1        130.75        138.06         0.84 o
   1   4   1          0.30          0.22         0.02 o
   2   4   1        121.10        125.77         0.77 o
   3   4   1        159.13        168.80         0.95 o
   4   4   1         10.66         10.74         0.10 o
   5   4   1         10.28          9.69         0.13 o
   6   4   1          5.27          5.70         0.11 o
   7   4   1          0.15          0.13         0.05 o
   8   4   1          1.13          1.03         0.14 o
   9   4   1          0.77          0.48         0.12 o
  -4   5   1          3.62          3.76         0.25 o
  -3   5   1          9.77          9.85         0.25 o
  -2   5   1         28.52         26.68         0.32 o
  -1   5   1         22.52         21.45         0.61 o
   0   5   1         40.35         43.09         0.37 o
   1   5   1         10.69         12.57         0.15 o
   2   5   1         24.03         22.27         0.20 o
   3   5   1          7.38          6.96         0.09 o
   4   5   1         56.80         56.41         0.40 o
   5   5   1         40.86         39.04         0.37 o
   6   5   1         85.94         83.14         0.70 o
   7   5   1         17.54         16.55         0.27 o
   8   5   1          1.14          1.43         0.17 o
  -3   6   1          1.16          1.21         0.10 o
  -2   6   1          0.45          0.36         0.07 o
  -1   6   1          0.00          0.05         0.10 o
   0   6   1          2.45          1.95         0.08 o
   1   6   1         25.23         25.45         0.38 o
   2   6   1         55.84         57.18         0.49 o
   3   6   1          6.65          5.98         0.14 o
   4   6   1          0.00          0.03         0.03 o
   5   6   1         21.95         22.42         0.25 o
   6   6   1          2.17          2.38         0.09 o
   7   6   1        143.68        134.75         1.54 o
   8   6   1          0.51          0.62         0.12 o
  -2   7   1          7.78          7.97         0.23 o
  -1   7   1          5.11          5.44         0.21 o
   0   7   1          4.95          5.08         0.21 o
   1   7   1          3.11          3.55         0.11 o
   2   7   1          6.20          5.83         0.12 o
   3   7   1         73.31         77.68         0.76 o
   4   7   1         15.99         18.65         0.26 o
   5   7   1         12.34         10.91         0.24 o
   6   7   1         11.08         10.90         0.21 o
   7   7   1         12.92         12.31         0.29 o
   8   7   1          6.74          7.32         0.23 o
   0   8   1          4.42          3.72         0.19 o
   1   8   1         22.88         23.38         0.50 o
   2   8   1          1.99          2.19         0.10 o
   3   8   1         49.22         50.93         0.68 o
   4   8   1          1.15          0.98         0.10 o
   5   8   1          1.90          1.76         0.18 o
   6   8   1         10.28         11.47         0.40 o
   7   8   1          6.56          6.93         0.32 o
   3   9   1          1.00          0.95         0.10 o
   4   9   1          0.22          0.27         0.08 o
   5   9   1          1.64          1.67         0.18 o
  -5  -8   2         18.70         16.29         0.48 o
  -4  -8   2          2.20          2.19         0.21 o
  -3  -8   2          0.10          0.04         0.08 o
  -2  -8   2          4.53          4.70         0.18 o
  -1  -8   2          9.02          9.39         0.24 o
  -7  -7   2          0.00          0.06         0.08 o
  -6  -7   2          3.38          3.21         0.16 o
  -5  -7   2          0.91          0.71         0.09 o
  -4  -7   2          0.37          0.30         0.07 o
  -3  -7   2          3.38          3.79         0.21 o
  -2  -7   2         95.35         97.31         1.15 o
  -1  -7   2         10.05         11.01         0.24 o
   0  -7   2          0.29          0.36         0.07 o
   1  -7   2          0.03         -0.08         0.05 o
  -7  -6   2          2.76          3.18         0.23 o
  -6  -6   2          7.06          7.68         0.19 o
  -5  -6   2          7.19          6.15         0.13 o
  -4  -6   2         18.14         17.16         0.22 o
  -3  -6   2          0.60          0.60         0.05 o
  -2  -6   2         28.46         28.87         0.44 o
  -1  -6   2         14.64         14.28         0.32 o
   0  -6   2          2.41          2.48         0.10 o
   1  -6   2          9.53          7.89         0.19 o
   2  -6   2         19.17         20.36         0.52 o
   3  -6   2          0.09          0.01         0.07 o
  -8  -5   2          3.61          3.66         0.25 o
  -7  -5   2          0.30          0.54         0.11 o
  -6  -5   2          4.89          4.63         0.15 o
  -5  -5   2         37.95         37.05         0.36 o
  -4  -5   2         42.49         37.10         0.40 o
  -3  -5   2          9.95          7.94         0.12 o
  -2  -5   2          0.05          0.11         0.03 o
  -1  -5   2         39.16         39.70         0.37 o
   0  -5   2         21.34         21.23         0.26 o
   1  -5   2         77.70         73.26         1.01 o
   2  -5   2         17.94         14.57         0.19 o
   3  -5   2          1.22          0.99         0.07 o
   4  -5   2          8.81          8.82         0.23 o
  -8  -4   2         82.95         92.10         2.43 o
  -7  -4   2          2.63          3.02         0.15 o
  -6  -4   2         29.50         29.66         0.83 o
  -5  -4   2          0.00          0.02         0.03 o
  -4  -4   2         44.49         46.03         0.45 o
  -3  -4   2         51.83         45.92         0.33 o
  -2  -4   2         72.26         78.28         0.56 o
  -1  -4   2        153.70        149.72         1.01 o
   0  -4   2         39.86         39.09         0.31 o
   1  -4   2          7.50          6.25         0.10 o
   2  -4   2          2.97          3.36         0.13 o
   3  -4   2         21.00         20.14         0.26 o
   4  -4   2          6.97          6.99         0.14 o
   5  -4   2          7.20          8.52         0.23 o
  -8  -3   2          4.41          4.95         0.15 o
  -7  -3   2          0.04         -0.04         0.04 o
  -6  -3   2          3.10          2.96         0.09 o
  -5  -3   2        364.35        351.30         2.30 o
  -4  -3   2          2.18          1.95         0.05 o
  -3  -3   2        195.52        201.34         1.22 o
  -2  -3   2         15.34         18.80         0.16 o
  -1  -3   2         35.38         44.09         0.32 o
   0  -3   2        121.24        114.53         0.78 o
   1  -3   2         28.61         31.94         0.25 o
   2  -3   2          0.75          2.37         0.06 o
   3  -3   2          0.03          0.00         0.03 o
   4  -3   2          8.46          8.16         0.13 o
   5  -3   2         13.94         13.79         0.21 o
   6  -3   2          5.01          4.60         0.18 o
  -8  -2   2          0.29          0.31         0.06 o
  -7  -2   2          5.73          6.28         0.15 o
  -6  -2   2          5.52          4.43         0.10 o
  -5  -2   2         66.84         66.27         0.55 o
  -4  -2   2        135.62        133.72         0.82 o
  -3  -2   2        104.15        109.04         0.67 o
  -2  -2   2         37.68         42.29         0.28 o
  -1  -2   2         75.02         78.25         0.53 o
   0  -2   2        218.95        218.10         1.42 o
   1  -2   2        117.15        129.54         0.86 o
   2  -2   2         71.55         85.57         0.54 o
   3  -2   2         20.27         18.56         0.19 o
   4  -2   2          5.37          4.67         0.12 o
   5  -2   2          7.20          8.10         0.24 o
   6  -2   2          9.31          9.31         0.23 o
  -8  -1   2         35.27         39.26         0.72 o
  -7  -1   2          5.30          4.53         0.15 o
  -6  -1   2          0.02          0.02         0.03 o
  -5  -1   2          0.04          0.17         0.03 o
  -4  -1   2         85.07         81.12         0.75 o
  -3  -1   2        124.67        120.28         0.73 o
  -2  -1   2         43.14         49.88         0.36 o
  -1  -1   2        257.93        261.49         1.70 o
   0  -1   2        165.72        176.26         1.35 o
   1  -1   2          9.58          9.30         0.09 o
   2  -1   2        581.38        619.02         4.03 o
   3  -1   2         88.57         91.82         0.58 o
   4  -1   2         24.70         23.00         0.23 o
   5  -1   2         70.45         67.74         0.57 o
   6  -1   2          6.86          6.91         0.15 o
   7  -1   2          7.71          8.81         0.18 o
  -7   0   2         19.83         21.08         0.37 o
  -6   0   2         15.76         15.86         0.22 o
  -5   0   2         55.76         47.29         0.47 o
  -4   0   2         34.77         35.77         0.34 o
  -3   0   2         63.43         66.27         0.42 o
  -2   0   2        806.00        870.53         5.17 o
  -1   0   2         78.43         81.38         0.45 o
   0   0   2        131.89        133.65         1.14 o
   1   0   2          0.00          0.01         0.01 o
   2   0   2         20.66         18.33         0.15 o
   3   0   2         35.31         34.98         0.24 o
   4   0   2          7.97          8.61         0.09 o
   5   0   2        444.94        438.74         5.02 o
   6   0   2         15.47         15.58         0.20 o
   7   0   2         13.17         13.39         0.19 o
   8   0   2          7.71          8.51         0.24 o
  -7   1   2          9.79         11.25         0.25 o
  -6   1   2          0.20          0.92         0.08 o
  -5   1   2         14.82          9.63         0.19 o
  -4   1   2         67.53         63.93         0.82 o
  -3   1   2         74.42         75.46         0.58 o
  -2   1   2        136.42        144.46         1.06 o
  -1   1   2        238.70        246.05         1.77 o
   0   1   2        190.85        184.20         1.08 o
   2   1   2        137.70        133.64         0.80 o
   3   1   2         46.38         44.06         0.29 o
   4   1   2          6.60          6.20         0.08 o
   5   1   2          1.50          1.58         0.07 o
   6   1   2          1.33          0.96         0.06 o
   7   1   2          3.13          2.94         0.10 o
   8   1   2         32.58         36.98         0.45 o
  -6   2   2         10.40         11.98         0.23 o
  -5   2   2          0.52          0.41         0.08 o
  -4   2   2         39.28         35.46         0.50 o
  -3   2   2         68.70         68.72         1.27 o
  -2   2   2         49.58         51.06         0.76 o
  -1   2   2        138.56        133.52         1.41 o
   0   2   2         89.69         91.46         0.60 o
   1   2   2       1064.32       1023.14         6.63 o
   2   2   2          0.78          1.38         0.03 o
   3   2   2         42.73         44.75         0.26 o
   4   2   2        257.77        258.71         1.95 o
   5   2   2         24.45         23.83         0.20 o
   6   2   2         19.17         17.61         0.19 o
   7   2   2         14.09         12.91         0.19 o
   8   2   2          0.97          1.49         0.09 o
  -6   3   2          0.14          0.08         0.11 o
  -5   3   2         11.11         11.25         0.40 o
  -4   3   2          0.15          0.17         0.08 o
  -3   3   2         84.65         82.92         0.98 o
  -2   3   2         43.96         44.90         1.02 o
  -1   3   2         23.79         22.61         0.33 o
   0   3   2          2.71          3.97         0.06 o
   1   3   2          1.68          1.01         0.04 o
   2   3   2          0.61          0.24         0.02 o
   3   3   2         63.81         72.26         0.40 o
   4   3   2        171.73        172.08         0.90 o
   5   3   2         24.21         24.15         0.21 o
   6   3   2          2.84          3.18         0.07 o
   7   3   2          4.12          4.24         0.12 o
   8   3   2          3.42          3.41         0.13 o
  -5   4   2         31.67         33.29         0.77 o
  -4   4   2          0.01         -0.06         0.06 o
  -3   4   2         10.14          9.27         0.23 o
  -2   4   2         19.75         18.80         0.32 o
  -1   4   2         20.39         19.60         0.23 o
   0   4   2         40.34         42.89         0.31 o
   1   4   2         58.32         64.47         0.41 o
   2   4   2        128.90        138.57         0.85 o
   3   4   2         25.64         27.55         0.21 o
   4   4   2          7.75          6.55         0.09 o
   5   4   2          6.95          6.01         0.11 o
   6   4   2         56.46         56.31         0.49 o
   7   4   2          0.08          0.04         0.04 o
   8   4   2          1.22          1.06         0.14 o
   9   4   2          3.50          4.05         0.26 o
  -4   5   2          0.05         -0.06         0.10 o
  -3   5   2          1.23          1.43         0.15 o
  -2   5   2        105.36         99.52         1.56 o
  -1   5   2          0.13          0.24         0.04 o
   0   5   2         39.47         39.12         0.50 o
   1   5   2         26.50         32.28         0.29 o
   2   5   2         21.94         19.35         0.20 o
   3   5   2          4.57          4.74         0.07 o
   4   5   2          0.02          0.08         0.03 o
   5   5   2          0.00          0.09         0.04 o
   6   5   2          6.01          6.01         0.12 o
   7   5   2         23.21         23.58         0.34 o
   8   5   2         18.22         19.02         0.51 o
  -3   6   2         15.54         15.74         0.54 o
  -2   6   2         21.50         19.78         0.58 o
  -1   6   2          1.24          1.22         0.08 o
   0   6   2          4.76          5.25         0.15 o
   1   6   2         18.56         18.41         0.23 o
   2   6   2          3.16          3.62         0.09 o
   3   6   2          8.81          9.08         0.14 o
   4   6   2         62.19         65.90         0.50 o
   5   6   2         27.96         27.35         0.36 o
   6   6   2          2.77          3.01         0.10 o
   7   6   2          7.62          7.73         0.22 o
   8   6   2          0.60          0.63         0.10 o
  -1   7   2         16.59         15.61         0.33 o
   0   7   2          8.53          8.72         0.21 o
   1   7   2          0.04          0.04         0.04 o
   2   7   2          0.15          0.06         0.04 o
   3   7   2          1.67          2.11         0.09 o
   4   7   2         14.70         14.39         0.20 o
   5   7   2          7.75          7.83         0.17 o
   6   7   2          4.51          4.29         0.32 o
   7   7   2         32.02         30.49         0.49 o
   8   7   2          6.01          5.98         0.21 o
   0   8   2          3.82          3.79         0.29 o
   1   8   2         10.08         10.56         0.26 o
   2   8   2          8.61          8.09         0.17 o
   3   8   2         13.40         13.65         0.23 o
   4   8   2          0.30          0.18         0.06 o
   5   8   2          0.49          0.38         0.07 o
   6   8   2          0.01          0.03         0.10 o
   7   8   2          7.43          7.81         0.34 o
   3   9   2          0.27          0.13         0.12 o
   4   9   2         42.79         46.02         0.65 o
   5   9   2          1.16          1.23         0.12 o
  -4  -8   3          0.03         -0.03         0.10 o
  -3  -8   3          2.81          2.92         0.23 o
  -2  -8   3          0.02         -0.07         0.08 o
  -6  -7   3          5.05          5.09         0.20 o
  -5  -7   3          0.08         -0.06         0.12 o
  -4  -7   3          4.08          3.23         0.16 o
  -3  -7   3          0.87          1.16         0.14 o
  -2  -7   3          0.00         -0.01         0.08 o
  -1  -7   3          0.20          0.23         0.07 o
   0  -7   3         20.89         22.43         0.59 o
   1  -7   3          0.94          1.60         0.11 o
  -7  -6   3          8.91          9.41         0.37 o
  -6  -6   3          5.45          5.34         0.28 o
  -5  -6   3          4.21          4.77         0.18 o
  -4  -6   3        113.58        105.81         0.87 o
  -3  -6   3          7.73          7.51         0.14 o
  -2  -6   3          3.82          3.73         0.22 o
  -1  -6   3         23.38         24.56         0.32 o
   0  -6   3         16.00         15.93         0.30 o
   1  -6   3         13.27         13.39         0.32 o
   2  -6   3          5.69          5.03         0.17 o
  -7  -5   3          3.08          3.31         0.23 o
  -6  -5   3          0.27          0.47         0.11 o
  -5  -5   3          1.90          1.58         0.10 o
  -4  -5   3          0.58          0.54         0.05 o
  -3  -5   3          1.94          2.02         0.08 o
  -2  -5   3          2.85          3.14         0.10 o
  -1  -5   3        322.12        326.26         2.15 o
   0  -5   3          4.46          4.37         0.14 o
   1  -5   3         30.69         30.87         0.36 o
   2  -5   3          0.63          0.92         0.06 o
   3  -5   3          3.48          3.26         0.12 o
   4  -5   3          6.27          6.51         0.16 o
  -8  -4   3          7.03          7.40         0.23 o
  -7  -4   3          0.13          0.08         0.07 o
  -6  -4   3         25.60         26.69         0.35 o
  -5  -4   3        116.46        115.19         0.97 o
  -4  -4   3         24.92         22.50         0.27 o
  -3  -4   3          0.37          0.51         0.04 o
  -2  -4   3          3.90          4.40         0.08 o
  -1  -4   3         77.90         73.96         0.54 o
   0  -4   3         23.59         21.37         0.23 o
   1  -4   3         30.89         30.89         0.41 o
   2  -4   3         20.25         17.11         0.20 o
   3  -4   3         19.16         18.90         0.27 o
   4  -4   3          8.79          9.26         0.19 o
   5  -4   3          2.46          3.35         0.16 o
  -8  -3   3          0.09          0.09         0.07 o
  -7  -3   3          2.87          2.98         0.12 o
  -6  -3   3          3.88          4.03         0.11 o
  -5  -3   3        107.06        104.64         0.84 o
  -4  -3   3        115.70        111.56         0.77 o
  -3  -3   3          3.73          5.96         0.09 o
  -2  -3   3          0.35          0.18         0.03 o
  -1  -3   3         32.76         33.27         0.25 o
   0  -3   3          2.47          2.51         0.06 o
   1  -3   3         33.56         36.79         0.29 o
   2  -3   3         39.02         32.63         0.28 o
   3  -3   3         17.00         13.76         0.18 o
   4  -3   3         19.72         18.45         0.39 o
   5  -3   3          8.65          8.58         0.32 o
   6  -3   3         17.64         18.83         0.29 o
  -7  -2   3         46.09         53.39         0.57 o
  -6  -2   3          2.45          3.76         0.10 o
  -5  -2   3         48.36         46.63         0.42 o
  -4  -2   3         17.62         16.64         0.19 o
  -3  -2   3        120.58        122.73         0.90 o
  -2  -2   3        224.03        226.18         1.66 o
  -1  -2   3        254.73        269.63         1.93 o
   0  -2   3          1.11          1.64         0.09 o
   1  -2   3         85.52         80.71         0.52 o
   2  -2   3         74.28         79.68         0.56 o
   3  -2   3          3.35          3.04         0.07 o
   4  -2   3         27.35         24.59         0.27 o
   5  -2   3          2.00          2.05         0.09 o
   6  -2   3          5.37          5.81         0.15 o
  -7  -1   3          0.58          0.22         0.06 o
  -6  -1   3          1.63          2.36         0.09 o
  -5  -1   3          9.30          8.46         0.13 o
  -4  -1   3        142.04        135.32         1.03 o
  -3  -1   3         27.94         32.94         0.22 o
  -2  -1   3        108.19        111.83         0.80 o
  -1  -1   3         41.59         45.29         0.33 o
   0  -1   3        166.99        183.64         1.38 o
   1  -1   3        110.67        105.79         0.71 o
   2  -1   3          0.89          0.55         0.03 o
   3  -1   3         46.77         51.45         0.35 o
   4  -1   3          3.78          2.60         0.08 o
   5  -1   3        153.16        149.12         1.16 o
   6  -1   3          8.79          8.82         0.16 o
   7  -1   3          0.03          0.07         0.07 o
  -7   0   3          0.21          0.45         0.08 o
  -6   0   3         21.31         21.02         0.35 o
  -5   0   3         21.80         14.68         0.31 o
  -4   0   3          0.07          0.05         0.03 o
  -3   0   3         54.21         53.89         0.39 o
  -2   0   3          1.30          1.17         0.04 o
  -1   0   3          0.58          0.56         0.04 o
   0   0   3         44.20         42.30         0.30 o
   1   0   3         13.16         15.32         0.12 o
   2   0   3        174.41        182.55         1.20 o
   3   0   3         81.62         84.05         0.59 o
   4   0   3         15.64         15.47         0.15 o
   5   0   3         15.52         14.61         0.18 o
   6   0   3          5.25          5.37         0.12 o
   7   0   3          0.16          0.10         0.05 o
  -7   1   3         11.43         13.21         0.39 o
  -6   1   3          7.86          7.45         0.18 o
  -5   1   3          0.87          1.01         0.07 o
  -4   1   3          0.23          0.07         0.04 o
  -3   1   3         51.88         49.93         0.41 o
  -2   1   3         86.08         86.36         0.71 o
  -1   1   3         75.33         76.33         0.44 o
   0   1   3         23.46         25.21         0.19 o
   1   1   3         91.79         86.48         0.53 o
   2   1   3         24.09         25.20         0.18 o
   3   1   3         68.50         77.09         0.68 o
   4   1   3          1.03          1.16         0.04 o
   5   1   3         23.62         24.04         0.20 o
   6   1   3         18.19         17.54         0.22 o
   7   1   3          3.72          3.85         0.23 o
   8   1   3         15.59         17.35         0.28 o
  -6   2   3         12.26         13.04         0.45 o
  -5   2   3          2.87          2.51         0.22 o
  -4   2   3          8.84          7.42         0.45 o
  -3   2   3         15.11         13.86         0.36 o
  -2   2   3          3.84          4.51         0.14 o
  -1   2   3        521.04        530.80         4.45 o
   0   2   3         15.99         20.54         0.15 o
   1   2   3          1.01          1.96         0.04 o
   2   2   3         27.04         25.68         0.19 o
   3   2   3         21.80         23.67         0.18 o
   4   2   3         31.05         30.90         0.23 o
   5   2   3         32.34         34.52         0.27 o
   6   2   3        113.43        115.72         1.08 o
   7   2   3         16.16         16.23         0.22 o
   8   2   3          4.58          4.63         0.15 o
  -5   3   3         17.61         20.26         0.56 o
  -4   3   3          5.11          4.13         0.23 o
  -3   3   3         18.20         17.66         0.47 o
  -2   3   3         43.65         41.95         0.63 o
  -1   3   3         47.87         48.99         0.73 o
   0   3   3         47.74         45.14         0.41 o
   1   3   3          0.33          0.25         0.02 o
   2   3   3       1324.04       1307.38         8.60 o
   3   3   3          6.23          4.32         0.06 o
   4   3   3        100.34         96.39         0.57 o
   5   3   3          3.37          3.05         0.07 o
   6   3   3          2.54          2.66         0.07 o
   7   3   3          0.01          0.05         0.04 o
   8   3   3          1.30          1.03         0.10 o
  -5   4   3         29.41         31.36         0.76 o
  -4   4   3          2.62          2.16         0.17 o
  -3   4   3         23.63         23.09         0.39 o
  -2   4   3        116.40        114.88         1.31 o
  -1   4   3         15.62         15.65         0.28 o
   0   4   3          0.04          0.09         0.03 o
   1   4   3         50.44         53.18         0.43 o
   2   4   3        198.66        212.57         1.61 o
   3   4   3          0.76          0.43         0.03 o
   4   4   3         22.06         23.97         0.20 o
   5   4   3         79.57         71.76         0.74 o
   6   4   3          0.57          0.44         0.05 o
   7   4   3         14.97         13.37         0.22 o
   8   4   3         21.18         19.28         0.51 o
  -4   5   3          6.08          6.06         0.32 o
  -3   5   3          0.69          0.67         0.10 o
  -2   5   3        122.04        118.91         1.38 o
  -1   5   3         12.34         12.63         0.65 o
   0   5   3          7.14          7.86         0.34 o
   1   5   3         13.17         13.92         0.20 o
   2   5   3          0.00         -0.01         0.03 o
   3   5   3         31.37         33.68         0.28 o
   4   5   3         45.97         48.69         0.35 o
   5   5   3          9.19          9.01         0.14 o
   6   5   3          1.68          1.66         0.08 o
   7   5   3          2.21          2.19         0.11 o
   8   5   3          0.02          0.00         0.08 o
  -3   6   3          0.18          0.18         0.14 o
  -2   6   3         11.21         10.04         0.41 o
  -1   6   3         26.06         24.89         0.65 o
   0   6   3         15.59         16.32         0.27 o
   1   6   3         27.79         28.11         0.40 o
   2   6   3          6.85          7.80         0.15 o
   3   6   3          0.03          0.07         0.03 o
   4   6   3          0.40          0.21         0.04 o
   5   6   3          6.68          7.22         0.13 o
   6   6   3         15.03         14.06         0.20 o
   7   6   3         42.43         41.26         0.59 o
   8   6   3          2.66          2.52         0.15 o
  -1   7   3          5.81          5.33         0.34 o
   0   7   3          0.02          0.03         0.08 o
   1   7   3          1.41          1.29         0.10 o
   2   7   3         21.05         20.99         0.28 o
   3   7   3         25.96         26.50         0.30 o
   4   7   3          1.37          1.17         0.07 o
   5   7   3          0.82          0.96         0.08 o
   6   7   3          4.32          4.67         0.25 o
   7   7   3          0.38          0.29         0.08 o
   8   7   3         44.03         45.34         0.86 o
   0   8   3          0.39          0.33         0.14 o
   1   8   3          0.68          1.00         0.10 o
   2   8   3          0.00         -0.05         0.04 o
   3   8   3          1.22          1.24         0.07 o
   4   8   3          7.59          8.07         0.19 o
   5   8   3         12.41         14.03         0.30 o
   6   8   3         11.22         10.73         0.37 o
   7   8   3          2.73          2.38         0.22 o
   3   9   3          0.13          0.03         0.05 o
   4   9   3         20.46         22.56         0.34 o
   5   9   3          4.47          4.25         0.25 o
  -5  -7   4          8.02          9.27         0.27 o
  -4  -7   4          3.13          2.19         0.15 o
  -3  -7   4          2.56          3.83         0.25 o
  -2  -7   4          1.15          0.88         0.14 o
  -1  -7   4          0.05          0.01         0.08 o
   0  -7   4          1.46          1.86         0.22 o
  -6  -6   4          0.01          0.08         0.11 o
  -5  -6   4          4.03          4.13         0.17 o
  -4  -6   4          0.12          0.16         0.12 o
  -3  -6   4          0.15          0.13         0.05 o
  -2  -6   4          0.98          1.10         0.10 o
  -1  -6   4         33.06         30.85         0.66 o
   0  -6   4         11.90         13.04         0.56 o
   1  -6   4          1.49          1.59         0.17 o
   2  -6   4          0.01          0.02         0.06 o
  -7  -5   4          0.65          1.06         0.17 o
  -6  -5   4          0.17          0.36         0.12 o
  -5  -5   4          0.53          0.47         0.09 o
  -4  -5   4          1.69          1.19         0.10 o
  -3  -5   4         17.64         14.65         0.20 o
  -2  -5   4          0.41          0.56         0.14 o
  -1  -5   4         30.69         29.01         0.31 o
   0  -5   4         11.70         11.60         0.22 o
   1  -5   4          3.83          4.39         0.13 o
   2  -5   4          0.43          0.34         0.08 o
   3  -5   4         10.37         11.10         0.22 o
  -7  -4   4          0.01          0.00         0.09 o
  -6  -4   4          0.28          0.29         0.07 o
  -5  -4   4          0.33          0.36         0.06 o
  -4  -4   4          6.36          4.88         0.12 o
  -3  -4   4        137.28        125.15         1.14 o
  -2  -4   4         11.98         11.05         0.18 o
  -1  -4   4         11.68         10.67         0.20 o
   0  -4   4         22.72         21.96         0.22 o
   1  -4   4         28.47         28.46         0.33 o
   2  -4   4         52.66         50.86         0.47 o
   3  -4   4         19.84         17.12         0.26 o
   4  -4   4          5.95          7.17         0.24 o
  -7  -3   4         80.17         85.68         1.34 o
  -6  -3   4          0.75          0.70         0.06 o
  -5  -3   4         12.94         13.43         0.21 o
  -4  -3   4          8.61          8.12         0.13 o
  -3  -3   4          2.28          3.33         0.08 o
  -2  -3   4          1.76          1.12         0.06 o
  -1  -3   4          8.01          8.66         0.13 o
   0  -3   4        313.45        310.80         2.07 o
   1  -3   4          4.66          4.98         0.09 o
   2  -3   4         50.02         46.93         0.42 o
   3  -3   4          0.43          0.81         0.05 o
   4  -3   4         13.58         12.76         0.19 o
   5  -3   4          4.74          5.18         0.15 o
  -7  -2   4         26.02         27.62         0.36 o
  -6  -2   4          0.82          0.49         0.05 o
  -5  -2   4         28.97         28.85         0.30 o
  -4  -2   4        271.94        266.50         1.97 o
  -3  -2   4         26.65         25.25         0.22 o
  -2  -2   4         99.69         96.98         0.68 o
  -1  -2   4         22.60         26.15         0.22 o
   0  -2   4         14.06         11.15         0.12 o
   1  -2   4         23.64         21.68         0.20 o
   2  -2   4         28.71         28.37         0.25 o
   3  -2   4          7.51          5.14         0.09 o
   4  -2   4          2.56          2.94         0.09 o
   5  -2   4          1.55          1.70         0.09 o
   6  -2   4         11.81         13.49         0.24 o
  -7  -1   4          0.02         -0.02         0.06 o
  -6  -1   4          0.81          1.17         0.07 o
  -5  -1   4          0.02          0.02         0.04 o
  -4  -1   4        173.67        172.24         1.30 o
  -3  -1   4        106.80        103.45         0.72 o
  -2  -1   4         80.99         86.57         0.55 o
  -1  -1   4         10.77         12.33         0.12 o
   0  -1   4         49.38         46.37         0.37 o
   1  -1   4        102.94         94.99         0.60 o
   2  -1   4         61.62         64.99         0.48 o
   3  -1   4          1.25          2.39         0.07 o
   4  -1   4          8.32          7.90         0.11 o
   5  -1   4          6.73          6.06         0.13 o
   6  -1   4          2.62          3.06         0.12 o
   7  -1   4         14.26         15.89         0.35 o
  -7   0   4         23.02         27.33         0.45 o
  -6   0   4          1.10          1.78         0.11 o
  -5   0   4          1.44          2.22         0.08 o
  -4   0   4         19.44         17.22         0.22 o
  -3   0   4         89.22         85.77         0.60 o
  -2   0   4        154.78        151.59         1.01 o
  -1   0   4        108.51        112.78         0.70 o
   0   0   4        179.72        185.46         1.22 o
   1   0   4         77.51         79.28         0.51 o
   2   0   4          7.40          6.35         0.08 o
   3   0   4        177.81        182.86         1.38 o
   4   0   4         19.42         19.00         0.17 o
   5   0   4         24.47         22.17         0.23 o
   6   0   4         14.62         14.76         0.21 o
   7   0   4          2.37          2.33         0.12 o
  -6   1   4         15.73         15.77         0.29 o
  -5   1   4          5.75          6.19         0.16 o
  -4   1   4         30.31         27.51         1.09 o
  -3   1   4          0.15          0.10         0.04 o
  -2   1   4         31.47         31.31         0.24 o
  -1   1   4         25.64         24.39         0.20 o
   0   1   4         57.74         63.14         0.50 o
   1   1   4        182.26        184.04         1.11 o
   2   1   4         18.48         16.62         0.13 o
   3   1   4         11.84         10.76         0.11 o
   4   1   4         39.23         38.93         0.47 o
   5   1   4          0.35          0.48         0.04 o
   6   1   4        217.83        213.22         1.63 o
   7   1   4          0.14          0.00         0.06 o
   8   1   4          5.22          5.84         0.18 o
  -6   2   4          2.44          2.18         0.22 o
  -5   2   4          6.23          4.99         0.29 o
  -4   2   4         30.25         22.52         0.55 o
  -3   2   4         48.77         44.65         0.59 o
  -2   2   4         16.74         16.52         0.17 o
  -1   2   4         89.15         88.23         0.74 o
   0   2   4         25.90         25.67         0.20 o
   1   2   4         46.74         47.44         0.42 o
   2   2   4        373.85        390.28         2.30 o
   3   2   4         72.96         75.53         0.46 o
   4   2   4          5.31          5.09         0.10 o
   5   2   4         10.26          9.94         0.12 o
   6   2   4         26.94         27.57         0.26 o
   7   2   4          3.34          3.45         0.15 o
   8   2   4          1.17          1.26         0.13 o
  -5   3   4          0.84          1.03         0.17 o
  -4   3   4          0.00         -0.01         0.08 o
  -3   3   4          6.42          5.67         0.19 o
  -2   3   4          0.07         -0.11         0.05 o
  -1   3   4         14.66         15.83         0.20 o
   0   3   4         98.52         99.47         0.61 o
   1   3   4          7.04          6.37         0.09 o
   2   3   4        374.03        372.74         2.20 o
   3   3   4          9.79         11.17         0.12 o
   4   3   4          0.50          0.51         0.04 o
   5   3   4         19.91         18.92         0.19 o
   6   3   4         13.58         13.16         0.23 o
   7   3   4          1.56          1.45         0.09 o
   8   3   4          5.85          6.15         0.21 o
  -4   4   4          1.00          1.01         0.15 o
  -3   4   4          0.62          0.63         0.09 o
  -2   4   4         18.06         18.53         0.34 o
  -1   4   4         20.25         21.09         0.39 o
   0   4   4         78.04         76.46         1.08 o
   1   4   4          1.06          1.64         0.05 o
   2   4   4          5.77          4.63         0.09 o
   3   4   4          0.19          0.28         0.03 o
   4   4   4         18.99         21.80         0.19 o
   5   4   4         50.92         47.94         0.43 o
   6   4   4         17.10         16.75         0.21 o
   7   4   4          5.43          5.32         0.14 o
   8   4   4          4.40          4.68         0.26 o
  -3   5   4          0.16          0.12         0.07 o
  -2   5   4          0.27          0.13         0.12 o
  -1   5   4         32.97         32.43         0.49 o
   0   5   4          0.34          0.53         0.05 o
   1   5   4          0.23          0.44         0.04 o
   2   5   4          7.05          7.76         0.12 o
   3   5   4        154.74        157.41         1.20 o
   4   5   4          1.06          1.39         0.07 o
   5   5   4         18.05         17.71         0.20 o
   6   5   4         11.34          9.58         0.16 o
   7   5   4         13.62         13.99         0.29 o
   8   5   4          0.60          0.56         0.09 o
  -2   6   4          5.50          6.05         0.34 o
  -1   6   4         47.59         47.97         1.02 o
   0   6   4          2.45          2.67         0.11 o
   1   6   4          7.40          7.79         0.18 o
   2   6   4         34.17         36.30         0.34 o
   3   6   4          6.63          7.67         0.18 o
   4   6   4          1.58          1.42         0.07 o
   5   6   4          1.36          1.25         0.08 o
   6   6   4          5.39          4.75         0.14 o
   7   6   4          0.35          0.21         0.17 o
   8   6   4          0.64          0.45         0.09 o
  -1   7   4         43.39         42.06         0.99 o
   0   7   4          0.59          0.52         0.09 o
   1   7   4          4.18          4.31         0.15 o
   2   7   4          4.76          4.64         0.15 o
   3   7   4          0.65          0.52         0.05 o
   4   7   4          6.76          8.08         0.15 o
   5   7   4         19.73         20.86         0.37 o
   6   7   4          1.59          1.83         0.18 o
   7   7   4          0.03         -0.01         0.10 o
   8   7   4          2.42          2.12         0.16 o
   1   8   4          5.63          6.69         0.20 o
   2   8   4          2.99          2.62         0.15 o
   3   8   4          0.38          0.27         0.06 o
   4   8   4          0.35          0.32         0.06 o
   5   8   4          6.27          5.99         0.20 o
   6   8   4          4.36          4.99         0.28 o
   7   8   4          3.36          3.36         0.25 o
  -5  -6   5          8.16         10.10         0.39 o
  -4  -6   5          3.03          2.49         0.28 o
  -3  -6   5          0.56          0.98         0.13 o
  -2  -6   5          5.23          5.92         0.20 o
  -1  -6   5          1.82          1.60         0.17 o
   0  -6   5          1.01          1.02         0.14 o
   1  -6   5         33.38         39.14         0.83 o
  -6  -5   5         17.11         18.88         0.52 o
  -5  -5   5          2.45          2.27         0.21 o
  -4  -5   5         16.07         18.39         0.28 o
  -3  -5   5         64.87         58.91         0.63 o
  -2  -5   5          3.15          3.44         0.11 o
  -1  -5   5          0.03         -0.02         0.04 o
   0  -5   5          3.04          2.80         0.19 o
   1  -5   5          1.98          2.38         0.18 o
   2  -5   5          0.83          0.86         0.10 o
  -6  -4   5          8.17          9.05         0.24 o
  -5  -4   5          2.79          1.89         0.13 o
  -4  -4   5          1.51          1.27         0.11 o
  -3  -4   5         14.63         13.10         0.19 o
  -2  -4   5          2.76          2.27         0.12 o
  -1  -4   5          8.48          9.20         0.15 o
   0  -4   5        174.56        174.45         1.35 o
   1  -4   5         16.15         16.24         0.24 o
   2  -4   5         10.17         10.70         0.20 o
   3  -4   5          0.04         -0.02         0.04 o
   4  -4   5          0.90          1.07         0.09 o
  -6  -3   5          0.24          0.31         0.06 o
  -5  -3   5          9.09          9.61         0.19 o
  -4  -3   5         21.52         20.81         0.29 o
  -3  -3   5          8.71          7.87         0.13 o
  -2  -3   5          5.23          4.34         0.12 o
  -1  -3   5          0.34          0.32         0.04 o
   0  -3   5        120.19        115.67         0.91 o
   1  -3   5         22.12         21.29         0.26 o
   2  -3   5          7.60          7.38         0.18 o
   3  -3   5          5.81          4.84         0.12 o
   4  -3   5         14.59         14.63         0.25 o
   5  -3   5          3.36          3.90         0.14 o
  -6  -2   5          0.13          0.18         0.06 o
  -5  -2   5          6.46          6.90         0.13 o
  -4  -2   5         44.34         42.37         0.46 o
  -3  -2   5         57.30         54.70         0.49 o
  -2  -2   5         25.58         21.03         0.20 o
  -1  -2   5          8.82          7.33         0.11 o
   0  -2   5          0.88          0.95         0.05 o
   1  -2   5          0.50          0.40         0.04 o
   2  -2   5         47.44         46.24         0.38 o
   3  -2   5         47.31         44.07         0.41 o
   4  -2   5         22.83         20.53         0.25 o
   5  -2   5          2.48          2.14         0.12 o
   6  -2   5          7.87          8.77         0.21 o
  -6  -1   5         73.19         78.46         0.81 o
  -5  -1   5          0.29          0.49         0.07 o
  -4  -1   5         42.32         42.80         0.39 o
  -3  -1   5         51.00         50.60         0.44 o
  -2  -1   5         45.87         48.05         0.37 o
  -1  -1   5         31.13         29.32         0.25 o
   0  -1   5         80.80         86.82         0.62 o
   1  -1   5         59.45         57.37         0.43 o
   2  -1   5         32.69         29.08         0.27 o
   3  -1   5          0.49          0.43         0.04 o
   4  -1   5          1.60          1.09         0.06 o
   5  -1   5         26.42         23.92         0.33 o
   6  -1   5          0.00         -0.04         0.05 o
  -6   0   5          9.84         12.18         0.27 o
  -5   0   5          0.51          0.41         0.07 o
  -4   0   5          4.00          3.72         0.11 o
  -3   0   5        172.53        166.01         1.12 o
  -2   0   5          0.00          0.02         0.03 o
  -1   0   5        110.36        108.87         0.75 o
   0   0   5         77.90         88.18         0.57 o
   1   0   5         31.45         32.69         0.27 o
   2   0   5          7.49          7.28         0.10 o
   3   0   5          0.54          0.41         0.04 o
   4   0   5          1.40          1.91         0.07 o
   5   0   5          0.43          0.27         0.04 o
   6   0   5         21.97         19.86         0.33 o
   7   0   5         12.70         14.07         0.32 o
  -6   1   5          0.03          0.00         0.11 o
  -5   1   5          9.37         10.63         0.23 o
  -4   1   5         11.69         10.02         0.36 o
  -3   1   5         40.64         39.13         0.49 o
  -2   1   5         14.98         14.43         0.15 o
  -1   1   5         19.92         20.50         0.21 o
   0   1   5          9.51          8.94         0.11 o
   1   1   5          0.03          0.12         0.05 o
   2   1   5         17.53         14.92         0.14 o
   3   1   5         41.32         46.06         0.36 o
   4   1   5         23.09         23.34         0.25 o
   5   1   5          2.36          2.49         0.08 o
   6   1   5          6.99          6.84         0.63 o
   7   1   5          0.58          0.67         0.09 o
  -5   2   5          3.70          3.21         0.28 o
  -4   2   5          0.13          0.14         0.10 o
  -3   2   5          4.85          4.30         0.17 o
  -2   2   5         53.06         53.71         0.54 o
  -1   2   5         59.13         55.82         0.45 o
   0   2   5          0.01          0.00         0.02 o
   1   2   5          8.67          8.18         0.10 o
   2   2   5          0.41          0.52         0.04 o
   3   2   5          6.12          7.09         0.09 o
   4   2   5         65.60         67.43         0.51 o
   5   2   5          4.77          4.77         0.11 o
   6   2   5         13.13         13.45         0.20 o
   7   2   5          5.27          5.05         0.19 o
   8   2   5          1.44          1.80         0.13 o
  -5   3   5         16.53         17.64         0.56 o
  -4   3   5          3.67          3.79         0.26 o
  -3   3   5          7.16          6.55         0.21 o
  -2   3   5          5.16          4.74         0.17 o
  -1   3   5          0.16          0.16         0.04 o
   0   3   5        100.44         96.01         0.74 o
   1   3   5          8.88         11.76         0.14 o
   2   3   5         18.89         20.58         0.21 o
   3   3   5          1.77          2.00         0.06 o
   4   3   5          0.38          0.29         0.03 o
   5   3   5          0.33          0.33         0.04 o
   6   3   5          8.11          8.27         0.13 o
   7   3   5         94.62         92.41         0.98 o
   8   3   5          1.79          1.52         0.12 o
  -4   4   5          0.52          0.61         0.15 o
  -3   4   5         10.02          9.07         0.43 o
  -2   4   5         30.12         28.82         0.47 o
  -1   4   5         17.21         15.96         0.31 o
   0   4   5         63.73         62.00         1.43 o
   1   4   5         15.12         14.55         0.17 o
   2   4   5          4.29          4.76         0.10 o
   3   4   5        281.70        280.59         1.97 o
   4   4   5         14.49         13.78         0.15 o
   5   4   5          9.41          9.12         0.14 o
   6   4   5          9.22          9.09         0.15 o
   7   4   5          7.11          6.88         0.20 o
   8   4   5          2.50          2.62         0.22 o
  -3   5   5          0.44          0.25         0.09 o
  -2   5   5          6.95          7.04         0.23 o
  -1   5   5         14.28         13.62         0.35 o
   0   5   5          6.43          6.69         0.20 o
   1   5   5          7.14          7.60         0.13 o
   2   5   5         11.25         10.62         0.15 o
   3   5   5        171.96        171.16         1.31 o
   4   5   5          0.05          0.03         0.04 o
   5   5   5          6.85          6.92         0.13 o
   6   5   5         17.23         15.73         0.29 o
   7   5   5          1.72          1.75         0.20 o
   8   5   5          5.08          5.37         0.20 o
  -2   6   5          0.63          1.06         0.19 o
  -1   6   5         57.40         59.10         1.21 o
   0   6   5          9.17          8.95         0.41 o
   1   6   5          1.10          0.99         0.08 o
   2   6   5          0.24          0.22         0.04 o
   3   6   5          1.61          1.62         0.07 o
   4   6   5         13.42         12.64         0.21 o
   5   6   5         17.09         17.40         0.36 o
   6   6   5         14.11         12.48         0.39 o
   7   6   5          1.33          1.27         0.12 o
   8   6   5          0.04         -0.01         0.07 o
   0   7   5         25.70         25.05         0.51 o
   1   7   5          3.04          3.11         0.25 o
   2   7   5          6.26          5.66         0.18 o
   3   7   5          1.53          1.78         0.11 o
   4   7   5          5.49          5.46         0.18 o
   5   7   5          0.17          0.06         0.06 o
   6   7   5          0.05         -0.03         0.10 o
   7   7   5          8.06          7.30         0.33 o
   1   8   5          0.42          0.42         0.07 o
   2   8   5          1.57          2.08         0.14 o
   3   8   5         16.97         15.40         0.33 o
   4   8   5          1.83          1.90         0.11 o
   5   8   5          0.17          0.19         0.18 o
   6   8   5          0.16          0.29         0.12 o
  -3  -6   6          1.64          2.75         0.21 o
  -2  -6   6          5.17          6.90         0.28 o
  -1  -6   6          1.83          1.53         0.18 o
  -5  -5   6          3.34          5.47         0.29 o
  -4  -5   6          3.69          4.32         0.28 o
  -3  -5   6          2.43          3.04         0.16 o
  -2  -5   6          0.15          0.25         0.07 o
  -1  -5   6          1.06          1.06         0.10 o
   0  -5   6          2.42          2.00         0.18 o
   1  -5   6          6.19          7.93         0.33 o
  -5  -4   6          1.68          1.43         0.17 o
  -4  -4   6          6.17          7.24         0.30 o
  -3  -4   6          2.81          2.49         0.13 o
  -2  -4   6          1.74          0.99         0.07 o
  -1  -4   6          0.01         -0.03         0.04 o
   0  -4   6          5.88          5.82         0.15 o
   1  -4   6          3.75          3.80         0.15 o
   2  -4   6         22.70         24.10         0.58 o
   3  -4   6          0.53          1.01         0.14 o
  -6  -3   6          1.27          1.34         0.11 o
  -5  -3   6          6.53          6.69         0.37 o
  -4  -3   6          4.73          4.70         0.17 o
  -3  -3   6          1.90          2.72         0.12 o
  -2  -3   6        134.42        124.05         1.76 o
  -1  -3   6          4.68          4.30         0.10 o
   0  -3   6          5.77          5.37         0.12 o
   1  -3   6          1.25          1.36         0.07 o
   2  -3   6          7.16          7.25         0.19 o
   3  -3   6         10.56         10.14         0.34 o
   4  -3   6          9.48          9.72         0.40 o
  -6  -2   6         30.87         34.67         0.51 o
  -5  -2   6          1.84          1.95         0.12 o
  -4  -2   6          0.05          0.01         0.07 o
  -3  -2   6          8.93          8.58         0.15 o
  -2  -2   6         16.21         15.25         0.41 o
  -1  -2   6          2.42          2.42         0.07 o
   0  -2   6          2.32          2.11         0.08 o
   1  -2   6        239.73        238.09         1.95 o
   2  -2   6          1.15          1.29         0.07 o
   3  -2   6         35.96         36.07         0.41 o
   4  -2   6          0.64          0.47         0.12 o
   5  -2   6          0.46          0.51         0.12 o
  -6  -1   6         31.55         32.74         0.52 o
  -5  -1   6          0.46          0.46         0.06 o
  -4  -1   6         26.51         26.30         0.32 o
  -3  -1   6         93.26         91.66         0.76 o
  -2  -1   6         13.56         12.63         0.19 o
  -1  -1   6         14.21         12.18         0.17 o
   0  -1   6          3.44          5.02         0.10 o
   1  -1   6         84.49         86.35         0.70 o
   2  -1   6          7.29          7.39         0.13 o
   3  -1   6         18.31         17.88         0.22 o
   4  -1   6          6.39          5.69         0.15 o
   5  -1   6          5.02          5.98         0.20 o
   6  -1   6          4.67          5.63         0.21 o
  -5   0   6          0.61          0.67         0.08 o
  -4   0   6          6.06          5.93         0.14 o
  -3   0   6        131.09        128.10         1.00 o
  -2   0   6         58.02         57.01         0.49 o
  -1   0   6          9.24         10.04         0.15 o
   0   0   6          0.00         -0.01         0.03 o
   1   0   6          1.25          0.83         0.05 o
   2   0   6         31.95         29.97         0.30 o
   3   0   6         49.81         47.59         0.43 o
   4   0   6          7.93          7.18         0.13 o
   5   0   6          7.51          7.73         0.17 o
   6   0   6          3.56          3.60         0.18 o
  -5   1   6         14.11         16.81         0.31 o
  -4   1   6          0.46          0.57         0.07 o
  -3   1   6         34.38         34.16         0.33 o
  -2   1   6         98.35         96.43         0.95 o
  -1   1   6         85.25         83.21         1.54 o
   0   1   6         34.22         32.82         0.32 o
   1   1   6         62.90         63.55         0.52 o
   2   1   6          1.48          1.29         0.05 o
   3   1   6          8.54          8.15         0.12 o
   4   1   6         21.51         21.54         0.22 o
   5   1   6          4.83          5.62         0.12 o
   6   1   6         20.92         19.84         0.43 o
   7   1   6          2.21          2.04         0.14 o
  -5   2   6          0.68          0.40         0.14 o
  -4   2   6          0.03         -0.08         0.10 o
  -3   2   6          1.39          1.32         0.08 o
  -2   2   6         14.82         13.99         0.48 o
  -1   2   6          3.20          2.83         0.08 o
   0   2   6          7.54          8.14         0.12 o
   1   2   6         51.49         53.86         0.47 o
   2   2   6         58.54         62.16         0.47 o
   3   2   6          1.51          1.33         0.05 o
   4   2   6         12.12         12.11         0.15 o
   5   2   6          8.15          8.10         0.14 o
   6   2   6          0.01         -0.04         0.05 o
   7   2   6         60.17         59.80         0.83 o
  -4   3   6          6.32          7.23         0.36 o
  -3   3   6         23.18         21.09         0.40 o
  -2   3   6          1.31          1.19         0.07 o
  -1   3   6          0.34          0.29         0.09 o
   0   3   6         10.00          9.15         0.15 o
   1   3   6          1.06          1.06         0.06 o
   2   3   6          3.00          3.06         0.09 o
   3   3   6         18.14         19.36         0.22 o
   4   3   6         29.01         29.79         0.28 o
   5   3   6          4.31          5.10         0.12 o
   6   3   6          1.67          1.76         0.10 o
   7   3   6         24.55         24.91         0.36 o
  -3   4   6          0.39          0.28         0.09 o
  -2   4   6          1.54          1.30         0.12 o
  -1   4   6          6.22          6.76         0.19 o
   0   4   6         13.94         12.57         0.24 o
   1   4   6          8.02          8.22         0.13 o
   2   4   6          0.00         -0.01         0.03 o
   3   4   6         67.93         66.57         0.57 o
   4   4   6          7.78          8.06         0.13 o
   5   4   6          5.95          6.17         0.13 o
   6   4   6          0.16          0.20         0.06 o
   7   4   6          5.76          5.44         0.19 o
   8   4   6          0.24          0.12         0.11 o
  -2   5   6          0.17          0.14         0.08 o
  -1   5   6          1.87          2.08         0.23 o
   0   5   6          4.33          3.85         0.13 o
   1   5   6         43.34         39.50         0.42 o
   2   5   6          1.69          1.68         0.10 o
   3   5   6          0.12          0.03         0.04 o
   4   5   6          8.17          7.47         0.14 o
   5   5   6          1.74          1.94         0.15 o
   6   5   6          5.46          4.85         0.22 o
   7   5   6          7.78          7.25         0.22 o
  -1   6   6          2.65          2.75         0.28 o
   0   6   6         20.57         20.29         0.46 o
   1   6   6         12.14         12.38         0.26 o
   2   6   6          1.07          0.97         0.07 o
   3   6   6          0.18          0.10         0.05 o
   4   6   6         64.65         62.00         0.56 o
   5   6   6          0.71          0.83         0.10 o
   6   6   6          6.03          6.68         0.30 o
   7   6   6          9.77          9.19         0.37 o
   0   7   6          8.23          8.28         0.44 o
   1   7   6          1.38          1.56         0.11 o
   2   7   6          0.04          0.08         0.10 o
   3   7   6         13.94         13.69         0.23 o
   4   7   6         32.71         30.79         0.40 o
   5   7   6          1.24          1.55         0.12 o
   6   7   6          1.59          1.29         0.17 o
   7   7   6          1.72          1.83         0.19 o
   3   8   6          0.02          0.06         0.07 o
   4   8   6          0.99          0.73         0.08 o
   5   8   6          3.54          4.05         0.18 o
  -3  -5   7         10.44         10.00         0.39 o
  -2  -5   7          3.10          4.19         0.18 o
  -1  -5   7         11.98         13.67         0.32 o
  -4  -4   7          0.12          0.01         0.10 o
  -3  -4   7         11.27         13.29         0.43 o
  -2  -4   7         10.44          8.46         0.33 o
  -1  -4   7          3.34          4.26         0.17 o
   0  -4   7          1.62          1.62         0.14 o
   1  -4   7          0.53          0.48         0.11 o
   2  -4   7          0.70          0.99         0.15 o
  -5  -3   7         10.83         13.27         0.30 o
  -4  -3   7          0.72          0.47         0.17 o
  -3  -3   7          0.00         -0.14         0.14 o
  -2  -3   7          8.95          8.58         0.32 o
  -1  -3   7          0.81          0.70         0.07 o
   0  -3   7          1.79          2.08         0.13 o
   1  -3   7         43.85         41.96         0.60 o
   2  -3   7         12.82         13.25         0.31 o
   3  -3   7          1.24          1.24         0.15 o
  -5  -2   7          2.21          2.98         0.15 o
  -4  -2   7          0.19          0.32         0.08 o
  -3  -2   7          0.28          0.31         0.06 o
  -2  -2   7          4.06          3.43         0.12 o
  -1  -2   7          0.60          0.65         0.07 o
   0  -2   7          2.65          2.50         0.09 o
   1  -2   7         56.48         56.24         0.52 o
   2  -2   7         14.05         14.17         0.29 o
   3  -2   7          0.62          0.51         0.08 o
   4  -2   7          0.09         -0.06         0.08 o
  -5  -1   7          1.04          1.08         0.09 o
  -4  -1   7          0.89          1.11         0.10 o
  -3  -1   7          4.69          4.65         0.12 o
  -2  -1   7          8.77          8.44         0.17 o
  -1  -1   7         65.67         62.95         0.57 o
   0  -1   7          5.31          4.02         0.10 o
   1  -1   7          5.73          6.19         0.13 o
   2  -1   7          5.06          4.67         0.11 o
   3  -1   7         19.13         17.67         0.27 o
   4  -1   7         15.59         15.10         0.31 o
   5  -1   7         14.39         14.21         0.33 o
  -5   0   7         42.65         45.83         0.87 o
  -4   0   7          0.02         -0.07         0.06 o
  -3   0   7          6.64          6.82         0.15 o
  -2   0   7         45.37         45.29         0.51 o
  -1   0   7          0.00          0.05         0.05 o
   0   0   7          0.00         -0.02         0.04 o
   1   0   7          6.54          6.59         0.12 o
   2   0   7         83.08         83.51         0.70 o
   3   0   7          2.65          2.14         0.08 o
   4   0   7         13.26         13.47         0.45 o
   5   0   7          2.54          2.53         0.16 o
   6   0   7          5.81          5.98         0.22 o
  -4   1   7          0.98          1.07         0.11 o
  -3   1   7         14.00         13.30         0.35 o
  -2   1   7         68.13         66.60         0.67 o
  -1   1   7          2.87          3.06         0.09 o
   0   1   7         32.00         30.12         0.31 o
   1   1   7         26.03         29.12         0.31 o
   2   1   7          7.53          8.14         0.13 o
   3   1   7          0.00         -0.03         0.03 o
   4   1   7          1.22          1.28         0.07 o
   5   1   7          0.17          0.18         0.06 o
   6   1   7          0.63          0.88         0.11 o
  -4   2   7          3.04          3.77         0.32 o
  -3   2   7          0.22          0.21         0.15 o
  -2   2   7         73.96         71.93         1.56 o
  -1   2   7          8.30          8.03         0.15 o
   0   2   7         11.73         11.74         0.17 o
   1   2   7          0.00         -0.01         0.03 o
   2   2   7          0.27          0.22         0.04 o
   3   2   7         14.12         14.30         0.17 o
   4   2   7         28.30         28.45         0.28 o
   5   2   7          0.13          0.26         0.15 o
   6   2   7          0.74          0.71         0.08 o
   7   2   7          0.91          0.78         0.11 o
  -3   3   7          0.82          0.77         0.12 o
  -2   3   7         12.89         12.44         0.34 o
  -1   3   7         48.29         46.45         0.62 o
   0   3   7         42.56         41.01         0.44 o
   1   3   7          4.58          4.68         0.11 o
   2   3   7          7.39          6.81         0.13 o
   3   3   7          0.24          0.15         0.04 o
   4   3   7          0.09          0.16         0.04 o
   5   3   7         24.05         23.54         0.28 o
   6   3   7          2.26          2.56         0.15 o
   7   3   7          8.69          9.17         0.34 o
  -2   4   7          1.00          1.09         0.18 o
  -1   4   7          0.22          0.25         0.06 o
   0   4   7          0.16          0.20         0.08 o
   1   4   7          7.69          6.48         0.19 o
   2   4   7          9.21          9.82         0.15 o
   3   4   7         16.10         17.72         0.22 o
   4   4   7          1.06          1.53         0.08 o
   5   4   7          6.79          7.40         0.25 o
   6   4   7          1.93          2.07         0.14 o
   7   4   7          2.06          1.61         0.14 o
  -1   5   7          8.41          8.66         0.40 o
   0   5   7          0.79          0.87         0.08 o
   1   5   7         27.90         26.92         0.43 o
   2   5   7          3.30          3.29         0.11 o
   3   5   7          0.71          0.81         0.06 o
   4   5   7         42.22         39.22         0.47 o
   5   5   7          9.49          8.92         0.33 o
   6   5   7          0.33          0.37         0.12 o
   7   5   7          3.13          3.42         0.26 o
   0   6   7          0.11          0.15         0.08 o
   1   6   7          3.07          2.69         0.34 o
   2   6   7          2.00          2.29         0.20 o
   3   6   7          0.33          0.29         0.05 o
   4   6   7         73.87         69.23         0.72 o
   5   6   7          1.46          1.10         0.11 o
   6   6   7          0.23          0.39         0.11 o
   2   7   7          4.32          3.97         0.50 o
   3   7   7          0.26          0.16         0.06 o
   4   7   7          1.30          1.42         0.10 o
   5   7   7          7.85          7.44         0.23 o
  -3  -3   8         10.53         11.93         0.34 o
  -2  -3   8          9.18          9.24         0.36 o
  -1  -3   8          0.38          0.70         0.14 o
   0  -3   8          2.21          2.58         0.16 o
   1  -3   8          0.03          0.08         0.16 o
   2  -3   8          0.01          0.03         0.07 o
  -3  -2   8          2.52          2.53         0.13 o
  -2  -2   8          6.45          7.67         0.21 o
  -1  -2   8         49.26         44.99         1.09 o
   0  -2   8          1.69          1.51         0.17 o
   1  -2   8          0.09         -0.08         0.06 o
   2  -2   8          0.00         -0.06         0.07 o
   3  -2   8          0.19          0.40         0.09 o
  -4  -1   8          4.39          4.85         0.18 o
  -3  -1   8          2.02          2.23         0.15 o
  -2  -1   8          0.57          0.50         0.07 o
  -1  -1   8         28.47         28.33         0.39 o
   0  -1   8          2.07          1.77         0.14 o
   1  -1   8          2.76          2.88         0.18 o
   2  -1   8         78.08         75.53         0.95 o
   3  -1   8          5.44          5.99         0.20 o
   4  -1   8         11.90         11.88         0.29 o
  -3   0   8          5.75          5.98         0.19 o
  -2   0   8         13.63         13.73         0.24 o
  -1   0   8          4.21          3.78         0.12 o
   0   0   8          2.48          1.79         0.13 o
   1   0   8          0.18          0.01         0.07 o
   2   0   8         72.86         76.91         0.79 o
   3   0   8          5.70          5.46         0.17 o
   4   0   8          3.65          3.71         0.25 o
   5   0   8          0.48          0.34         0.08 o
  -3   1   8          5.78          5.64         0.20 o
  -2   1   8         45.07         43.96         0.57 o
  -1   1   8         19.27         18.93         0.30 o
   0   1   8          2.33          2.78         0.10 o
   1   1   8          1.83          1.56         0.08 o
   2   1   8          2.30          2.79         0.14 o
   3   1   8         14.93         15.87         0.26 o
   4   1   8         21.08         20.97         0.32 o
   5   1   8          5.97          6.13         0.23 o
  -3   2   8          0.01          0.02         0.06 o
  -2   2   8         16.72         17.30         0.34 o
  -1   2   8         62.01         60.30         0.63 o
   0   2   8         10.97         10.88         0.17 o
   1   2   8          1.82          1.77         0.08 o
   2   2   8         12.86         12.41         0.19 o
   3   2   8          3.94          4.56         0.39 o
   4   2   8          1.65          1.51         0.10 o
   5   2   8          0.00          0.10         0.08 o
   6   2   8          2.13          2.80         0.16 o
  -2   3   8          1.75          1.98         0.14 o
  -1   3   8          7.50          7.80         0.28 o
   0   3   8          0.17          0.34         0.09 o
   1   3   8         10.35         10.16         0.18 o
   2   3   8         19.49         21.06         0.26 o
   3   3   8          1.29          1.81         0.14 o
   4   3   8          0.87          0.93         0.11 o
   5   3   8          2.57          3.32         0.20 o
   6   3   8          0.94          0.74         0.10 o
  -1   4   8          8.27          8.40         0.22 o
   0   4   8          0.04         -0.02         0.06 o
   1   4   8          0.02          0.00         0.04 o
   2   4   8          1.19          0.88         0.07 o
   3   4   8          0.01          0.03         0.05 o
   4   4   8          0.06          0.11         0.13 o
   5   4   8         14.34         13.60         0.32 o
   6   4   8          0.36          0.52         0.14 o
   0   5   8          9.27          9.21         0.28 o
   1   5   8         12.04         11.62         0.28 o
   2   5   8          0.01         -0.01         0.05 o
   3   5   8          0.00         -0.03         0.05 o
   4   5   8         10.21         10.01         0.22 o
   5   5   8          3.45          3.22         0.20 o
   6   5   8          5.14          4.88         0.29 o
   1   6   8          1.48          1.18         0.32 o
   2   6   8          9.33          8.39         0.35 o
   3   6   8          1.28          0.96         0.08 o
   4   6   8          0.95          1.13         0.13 o
   5   6   8          3.76          4.13         0.19 o
  -1  -2   9          0.69          0.34         0.11 o
   0  -2   9          1.09          1.07         0.17 o
   1  -2   9          0.18         -0.07         0.11 o
  -2  -1   9          1.30          1.22         0.10 o
  -1  -1   9          4.87          4.80         0.19 o
   0  -1   9          0.17          0.22         0.10 o
   1  -1   9          0.28          0.17         0.10 o
   2  -1   9         13.05         13.10         0.35 o
  -2   0   9          0.01          0.00         0.06 o
  -1   0   9          0.21          0.17         0.07 o
   0   0   9         34.56         35.00         0.46 o
   1   0   9          0.87          0.66         0.12 o
   2   0   9          2.42          2.40         0.17 o
   3   0   9          3.87          3.79         0.21 o
  -2   1   9          0.01          0.03         0.05 o
  -1   1   9         12.41         13.50         0.25 o
   0   1   9         11.70         13.43         0.25 o
   1   1   9          1.09          1.17         0.09 o
   2   1   9          0.03          0.01         0.08 o
   3   1   9         33.01         35.43         0.58 o
   4   1   9          0.42          0.82         0.12 o
  -1   2   9         10.54         10.37         0.21 o
   0   2   9          1.66          1.41         0.09 o
   1   2   9          6.88          6.51         0.18 o
   2   2   9          3.51          4.11         0.15 o
   3   2   9         26.28         29.49         0.59 o
   4   2   9          0.02          0.04         0.09 o
  -1   3   9         41.15         41.39         0.62 o
   0   3   9          5.28          4.97         0.14 o
   1   3   9          1.40          1.44         0.09 o
   2   3   9          1.55          1.37         0.10 o
   3   3   9          0.67          0.80         0.08 o
   4   3   9          7.06          8.34         0.26 o
   5   3   9         12.93         13.64         0.34 o
   0   4   9         30.19         30.41         0.51 o
   1   4   9         12.02         12.74         0.28 o
   2   4   9          0.50          0.65         0.08 o
   3   4   9          3.03          2.91         0.15 o
   4   4   9          0.00          0.11         0.09 o
   2   5   9          0.01          0.10         0.06 o
   3   5   9          5.54          6.45         0.18 o
   4   5   9          2.80          3.57         0.16 o
                                                
